# Supplementary material for: Ferrocene thiazolidine-2,4-dione derivatives cause DNA damage and interfere with DNA repair in triple-negative breast cancer cells
Source: PLoS One. 2025 Jul 17;20(7):e0328155. doi: 10.1371/journal.pone.0328155 (PMC12270111; doi:10.1371/journal.pone.0328155)
Supplement: S1 Data — (XLSX) [file pone.0328155.s007.xlsx]

## Sheet: Table 1 and Table S1
	MTT assay Absorbance reading
HCC70 cells
Conc [µM]	OY24			OY25			OY26			OY27			OY28			OY29			Conc [nM]	GA									PTX (nM)
0.16	0.701	0.76	0.482	0.743	0.72	0.715	0.332	0.325	0.329	0.805	0.868	0.899	0.315	0.334	0.348	0.908	0.89	0.886	0.8	1.22	1.032	0.997	0.455	0.526	0.378	0.666	0.671	0.706	0.879	0.914	0.945
0.8	0.712	0.69	0.475	0.708	0.672	0.643	0.328	0.306	0.326	0.796	0.834	0.818	0.313	0.332	0.297	0.663	0.799	0.808	4	0.991	0.925	1.235	0.42	0.391		0.628	0.647	0.718	0.983	0.994	0.977
4	0.524	0.492	0.38	0.166	0.641	0.562	0.327	0.292	0.325	0.711	0.743	0.803	0.303	0.31	0.277	0.597	0.571	0.517	20	0.517	0.459	0.54		0.113	0.087	0.468	0.655	0.621	1.216	1.135	1.133
20	0.331	0.197	0.194	0.178	0.166	0.182	0.281	0.277	0.321	0.689	0.695	0.779	0.271	0.228	0.249	0.594	0.497	0.467	100	0.24	0.243	0.23	0.116	0.065	0.062	0.308	0.396	0.367	1.296	1.275	1.146
100	0.291	0.164	0.152	0.117	0.119	0.117	0.091	0.116	0.125	0.626	0.597	0.678	0.214	0.198	0.161	0.316	0.345	0.341	500	0.235	0.204	0.224	0.098	0.078	0.07	0.151	0.14	0.151	0.324	0.364	0.286
500	0.182	0.147	0.142	0.099	0.104	0.115	0.224	0.243	0.177	0.41	0.442	0.438	0.154	0.159	0.152	0.251	0.252	0.305	2500	0.154	0.151	0.16	0.065	0.068	0.07	0.109	0.097	0.122	0.214	0.205	0.172
HCC1937 cells
Conc [µM]	OY24			OY25			OY26			OY27			OY28			OY29			Conc [nM]	GA
0.16				0.91	0.9	0.894										0.969	0.961	0.952	0.8	1.2	1.129	1.28
0.8				0.889	0.888	0.852										0.933	0.899	0.881	4	1.148	1.026	1.111
4				0.682	0.712	0.771										0.87	0.838	0.839	20	1.08	1.104	1.229
20				0.365	0.38	0.38										0.727	0.809	0.704	100	0.969	1.135	1.157
100				0.31	0.306	0.322										0.427	0.414	0.485	500	0.636	0.642	0.521
500				0.301	0.275	0.292										0.175	0.187	0.172	2500	0.198	0.184	0.185
MCF-7 cells
Conc [µM]	OY24			OY25			OY26			OY27			OY28			OY29			Conc [nM]	GA			PTX (nM)
0.16				0.33	0.344	0.349										0.355	0.374	0.387	0.8	0.355	0.354	0.367	1.037	0.929	0.963
0.8				0.337	0.325	0.287										0.355	0.351	0.343	4	0.338	0.37	0.334	1.007	1.011	0.962
4				0.239	0.213	0.214										0.414	0.392	0.418	20	0.321	0.333	0.324	1.214	0.999	0.978
20				0.211	0.199	0.207										0.349	0.376	0.39	100	0.183	0.206	0.191	0.91	0.854	0.835
100				0.196	0.198	0.198										0.279	0.236	0.281	500	0.134	0.138	0.156	0.365	0.397	0.395
500				0.191	0.177	0.179										0.265	0.264	0.255	2500	0.101	0.131	0.134	0.273	0.339	0.357
MCF-12A cells
Conc [µM]	OY24			OY25			OY26			OY27			OY28			OY29			Conc [nM]	GA			PTX (nM)
0.16	0.837	0.723	0.715	0.385	0.658	0.616										0.578	0.686	0.638	0.8	0.716	0.772	0.681	1.066	1.183	1.095
0.8	0.678	0.675	0.562	0.439	0.447	0.574										0.677	0.633	0.688	4	0.66	0.605	0.693	1.038	0.863	1.058
4	0.405	0.408	0.355	0.495	0.478	0.525										0.53	0.682	0.711	20	0.152	0.22	0.279	0.901	0.849	0.802
20	0.337	0.401	0.303	0.278	0.324	0.14										0.368	0.409	0.437	100	0.107	0.105	0.1	0.455	0.453	0.421
100	0.271	0.271	0.231	0.164	0.194	0.214										0.192	0.252	0.28	500	0.114	0.093	0.09	0.316	0.308	0.306
500	0.227	0.222	0.208	0.122	0.118	0.132										0.145	0.138	0.096	2500	0.091	0.085	0.096	0.414	0.402	0.425
HeLa cells
Conc [µM]	OY24			OY25			OY26			OY27			OY28			OY29			Conc [nM]	GA			PTX
0.16				1.502	1.513	1.489										1.588	1.228	1.529					1.045	0.94	1.098
0.8				1.281	1.24	1.04										1.259	1.702	1.347					1.119	0.968	1.127
4				0.919	0.916	0.735										1.234	1.218	1.212					0.936	1.007	0.89
20				0.646	0.636	0.657										0.947	0.982	0.96					1.091	1.345	1.226
100				0.437	0.466	0.448										0.169	0.178	0.158					0.322	0.448	0.459
500				0.219	0.197	0.223										0.144	0.145	0.155					0.19	0.218	0.223
MEF-1 cells
Conc [µM]	OY24			OY25			OY26			OY27			OY28			OY29			Conc [nM]	GA
0.16				1.349	1.319	1.48										1.238	1.127	1.1	0.8	1.321	1.062	1.143
0.8				1.16	1.103	0.761										1.055	1.036	0.969	4	0.73	0.936	1.206
4				1.254	1.194	1.191										0.794	0.825	0.77	20	0.861	1.39	1.051
20				0.957	0.968	0.859										1.354	1.211	1.327	100	0.265	0.273	0.326
100				0.968	0.833	0.945										0.901	0.941	0.854	500	0.089	0.087	0.076
500				0.75	0.688	0.827										0.892	0.935	0.89	2500	0.094	0.087	0.082

## Sheet: Fig 1
	Open Comet Analysis
Untreated
FileName	Num	Flag	CometArea	CometIntensity	CometLength	CometDNA	HeadArea	HeadIntensity	HeadLength	HeadDNA	HeadDNAPercent	TailArea	TailIntensity	TailLength	TailDNA	TailDNAPercent	TailMoment	OliveMoment
Image_9087.png	1	normal	163221.0	100.39554346560799	399.0	1.6386661000000002E7	153172.0	104.98963909852976	399.0	1.6081473000000002E7	98.13758275709738	10049.0	30.36998706338939	0.0	305188.0	1.8624172429026264	0.0	0.09312086214513132
Image_9087.png	2	normal	233776.0	90.77106289781672	523.0	2.1220096E7	191313.0	103.62572329115115	494.0	1.9824948E7	93.42534548382817	42463.0	32.85561547700351	29.0	1395148.0	6.57465451617184	1.9066498096898337	9.664742138772606
Image_9087.png	3	deleted	4956.0	178.4550040355125	239.0	884423.0	2061.0	182.8884036875303	100.0	376933.0	42.61908611603271	2895.0	175.2987910189983	139.0	507490.0	57.38091388396729	79.75947029871453	69.43090579960042
Image_9086.png	1	normal	108728.0	117.02507173865058	368.0	1.2723902E7	103172.0	120.77757531113093	366.0	1.2460864E7	97.93272535421917	5556.0	47.34305255579554	2.0	263038.0	2.0672746457808304	0.04134549291561661	2.129292885154255
Image_9086.png	2	deleted	4956.0	177.46246973365618	239.0	879504.0	2061.0	181.75934012615235	100.0	374606.0	42.592870527024324	2895.0	174.4034542314335	139.0	504898.0	57.40712947297568	79.7959099674362	69.46262666230058
Image_9088.png	1	normal	141186.0	96.02327426232063	408.0	1.3557142E7	119466.0	104.7007600488842	390.0	1.2508181E7	92.26266863620666	21720.0	48.294705340699814	18.0	1048961.0	7.737331363793343	1.3927196454828017	6.886224913776075
Image_9088.png	2	normal	127469.0	113.38597619813444	405.0	1.4453197E7	112631.0	122.7360318207243	382.0	1.3823882E7	95.64584223130703	14838.0	42.41238711416633	23.0	629315.0	4.354157768692975	1.0014562867993841	5.747488254674726
Image_9088.png	3	deleted	4956.0	178.41182405165455	239.0	884209.0	2061.0	182.84473556525958	100.0	376843.0	42.61922237841958	2895.0	175.2559585492228	139.0	507366.0	57.380777621580414	79.75928089399677	69.4307409221123
Mean		normal	154876.0	103.52018571250608	420.6	1.56681996E7	135950.8	111.36594591408407	406.2	1.49398696E7	95.4808328925317	18925.2	40.25514951021091	14.4	728330.0	4.519167107468323	0.8684342469775272	4.904173810904559
Median		normal	141186.0	100.39554346560799	405.0	1.4453197E7	119466.0	104.98963909852976	390.0	1.3823882E7	95.64584223130703	14838.0	42.41238711416633	18.0	629315.0	4.354157768692975	1.0014562867993841	5.747488254674726
Stddev		normal	48381.41863877082	11.271900588326988	59.4163277222683	3389005.1742920536	36233.80448835039	9.524319646411005	50.558876569797434	3101260.0597415743	2.6305386442921384	14457.407917742377	8.246151255642278	12.856904759700136	488057.4379460885	2.6305386442922467	0.8379611335320603	3.812771670898534
Min		normal	108728.0	90.77106289781672	368.0	1.2723902E7	103172.0	103.62572329115115	366.0	1.2460864E7	92.26266863620666	5556.0	30.36998706338939	0.0	263038.0	1.8624172429026264	0.0	0.09312086214513132
Max		normal	233776.0	117.02507173865058	523.0	2.1220096E7	191313.0	122.7360318207243	494.0	1.9824948E7	98.13758275709738	42463.0	48.294705340699814	29.0	1395148.0	7.737331363793343	1.9066498096898337	9.664742138772606
Mean		normal+outlier	154876.0	103.52018571250608	420.6	1.56681996E7	135950.8	111.36594591408407	406.2	1.49398696E7	95.4808328925317	18925.2	40.25514951021091	14.4	728330.0	4.519167107468323	0.8684342469775272	4.904173810904559
Median		normal+outlier	141186.0	100.39554346560799	405.0	1.4453197E7	119466.0	104.98963909852976	390.0	1.3823882E7	95.64584223130703	14838.0	42.41238711416633	18.0	629315.0	4.354157768692975	1.0014562867993841	5.747488254674726
Stddev		normal+outlier	48381.41863877082	11.271900588326988	59.4163277222683	3389005.1742920536	36233.80448835039	9.524319646411005	50.558876569797434	3101260.0597415743	2.6305386442921384	14457.407917742377	8.246151255642278	12.856904759700136	488057.4379460885	2.6305386442922467	0.8379611335320603	3.812771670898534
Min		normal+outlier	108728.0	90.77106289781672	368.0	1.2723902E7	103172.0	103.62572329115115	366.0	1.2460864E7	92.26266863620666	5556.0	30.36998706338939	0.0	263038.0	1.8624172429026264	0.0	0.09312086214513132
Max		normal+outlier	233776.0	117.02507173865058	523.0	2.1220096E7	191313.0	122.7360318207243	494.0	1.9824948E7	98.13758275709738	42463.0	48.294705340699814	29.0	1395148.0	7.737331363793343	1.9066498096898337	9.664742138772606
DMSO
FileName	Num	Flag	CometArea	CometIntensity	CometLength	CometDNA	HeadArea	HeadIntensity	HeadLength	HeadDNA	HeadDNAPercent	TailArea	TailIntensity	TailLength	TailDNA	TailDNAPercent	TailMoment	OliveMoment
Image_9074.png	1	outlier	33294.0	13.68453775455037	209.0	455613.0	26618.0	13.876361860395221	201.0	369361.0	81.06902129658285	6676.0	12.919712402636309	8.0	86252.0	18.930978703417153	1.5144782962733723	10.412038286879435
Image_9074.png	2	normal	31418.0	79.69046406518557	273.0	2503715.0	14445.0	116.61391484942887	138.0	1684488.0	67.27954259969685	16973.0	48.266482059741946	135.0	819227.0	32.72045740030315	44.17261749040925	35.3380939923274
Image_9074.png	3	deleted	11467.0	128.15156536147205	251.0	1469514.0	3660.0	136.30792349726775	84.0	498886.99999999994	33.9491151496345	7807.0	124.32778275906237	167.0	970627.0	66.05088485036549	110.30497770011038	86.5266591539788
Image_9091.png	1	normal	42647.0	47.980491007573804	231.0	2046224.0	39894.0	49.31147540983606	226.0	1967232.0	96.13962107765327	2753.0	28.69306211405739	5.0	78992.0	3.8603789223467224	0.1930189461173361	2.123208407290697
Image_9091.png	2	deleted	4956.0	178.7090395480226	239.0	885682.0	2061.0	183.136826783115	100.0	377445.0	42.61631149780621	2895.0	175.55682210708116	139.0	508237.0	57.383688502193785	79.76332701804937	69.43426308765449
Image_9085.png	1	normal	110044.0	116.4860964705027	371.0	1.2818596E7	105376.0	119.66815024293957	370.0	1.2610151E7	98.37388587642516	4668.0	44.65402742073693	1.0	208445.0	1.6261141235748438	0.016261141235748438	1.5773306998675984
Image_9085.png	2	deleted	11467.0	127.20214528647423	251.0	1458627.0	3660.0	135.34344262295082	84.0	495357.0	33.960498468765486	7807.0	123.38542333802997	167.0	963270.0	66.0395015312345	110.28596755716164	86.51174700591721
Image_9090.png	1	deleted	11467.0	128.55097235545477	251.0	1474094.0	3660.0	136.75245901639343	84.0	500513.99999999994	33.954008360389494	7807.0	124.70603304726528	167.0	973580.0	66.0459916396105	110.29680603814954	86.52024904788976
Image_9089.png	1	deleted	11567.0	13.370277513616323	130.0	154654.0	2631.0	14.665146332193082	58.0	38584.0	24.9485949280329	8936.0	12.989033124440466	72.0	116070.0	75.05140507196711	54.037011651816314	45.781357093899935
Image_9089.png	2	normal	23097.0	40.92921158592025	168.0	945342.0	22834.0	41.11417184899711	168.0	938801.0	99.30808109657669	263.0	24.870722433460077	0.0	6541.0	0.6919189034233114	0.0	0.37363620784858814
Image_9089.png	3	deleted	4956.0	179.432405165456	239.0	889267.0	2061.0	183.7947598253275	100.0	378801.0	42.596992804185916	2895.0	176.32677029360968	139.0	510466.0	57.403007195814084	79.79018000218157	69.45763870693504
Mean		normal	51801.5	71.27156578229557	260.75	4578469.25	45637.25	81.6769280878004	225.5	4300168.0	90.275282662588	6164.25	36.62107350699909	35.25	278301.25	9.724717337412006	11.095474394440584	9.853067326833571
Median		normal	47127.0	71.97073651136071	346.5	3069336.0	34251.0	73.96721311475409	252.0	2526732.0	144.20943161647992	4129.5	43.03959317108608	1.5	118488.0	2.4391711853622655	0.024391711853622655	2.3659960498013977
Stddev		normal	39646.055158952026	34.53676425681506	85.23056963320144	5532213.953286055	41209.41576367388	42.25630416699761	103.02588671461815	5556946.937886966	15.388018582116752	7428.0822727	11.562410416785424	66.535078467427	370161.3942110252	15.388018582116727	22.051601971599382	17.005731721152678
Min		normal	23097.0	40.92921158592025	168.0	945342.0	14445.0	41.11417184899711	138.0	938801.0	67.27954259969685	263.0	24.870722433460077	0.0	6541.0	0.6919189034233114	0.0	0.37363620784858814
Max		normal	110044.0	116.4860964705027	371.0	1.2818596E7	105376.0	119.66815024293957	370.0	1.2610151E7	99.30808109657669	16973.0	48.266482059741946	135.0	819227.0	32.72045740030315	44.17261749040925	35.3380939923274
Mean		normal+outlier	48100.0	59.75416017674654	250.4	3753898.0	41833.4	68.11681484231937	220.6	3514006.6	88.43403038938696	6266.6	31.88080128612653	29.8	239891.4	11.565969610613035	9.179275174807142	9.964861518842744
Median		normal+outlier	33294.0	47.980491007573804	231.0	2046224.0	26618.0	49.31147540983606	201.0	1684488.0	96.13962107765327	4668.0	28.69306211405739	5.0	86252.0	3.8603789223467224	0.1930189461173361	2.123208407290697
Stddev		normal+outlier	35318.02342289274	39.469535383783956	77.35502569322826	5133578.883228785	36687.98624618146	47.524517751805924	89.89327004843022	5123474.718110581	13.94791692621222	6436.977730270627	14.581423271564466	58.8956704690591	331875.2419333205	13.947916926212212	19.57201980844091	14.729517074082867
Min		normal+outlier	23097.0	13.68453775455037	168.0	455613.0	14445.0	13.876361860395221	138.0	369361.0	67.27954259969685	263.0	12.919712402636309	0.0	6541.0	0.6919189034233114	0.0	0.37363620784858814
Max		normal+outlier	110044.0	116.4860964705027	371.0	1.2818596E7	105376.0	119.66815024293957	370.0	1.2610151E7	99.30808109657669	16973.0	48.266482059741946	135.0	819227.0	32.72045740030315	44.17261749040925	35.3380939923274
H2O2
FileName	Num	Flag	CometArea	CometIntensity	CometLength	CometDNA	HeadArea	HeadIntensity	HeadLength	HeadDNA	HeadDNAPercent	TailArea	TailIntensity	TailLength	TailDNA	TailDNAPercent	TailMoment	OliveMoment
Image_9012.tif	1	deleted	796.0	5.940954773869347	28.0	4729.0	4.0	3.75	2.0	15.0	0.3171917953055614	792.0	5.952020202020202	26.0	4714.0	99.68280820469444	25.917530133220556	14.952421230704166
Image_9023.png	1	normal	174258.0	94.4981005176233	687.0	1.6467050000000002E7	57755.0	130.3430525495628	280.0	7527962.999999999	45.71531027111716	116503.0	76.72838467678947	407.0	8939087.000000004	54.28468972888285	220.93868719655322	162.85406918664856
Image_9023.png	2	deleted	4956.0	162.58958837772397	239.0	805794.0	2061.0	166.36923823386707	100.0	342887.0	42.55268716322038	2895.0	159.89879101899828	139.0	462907.0	57.447312836779616	79.85176484312368	69.51124853250334
Image_9021.png	1	normal	186527.0	67.50136441373098	738.0	1.2590826999999998E7	87766.0	108.81072397055807	350.0	9549882.0	75.84793278471702	98761.0	30.790949868875348	388.0	3040944.999999998	24.152067215282987	93.71002079529799	77.76965643321122
Image_9021.png	2	deleted	5299.0	171.51198339309303	240.0	908842.0	2106.0	180.74358974358975	98.0	380646.0	41.88252743601198	3193.0	165.42311305981835	142.0	528196.0	58.11747256398802	82.52681104086298	70.32214180242549
Image_9016.png	1	deleted	1801.0	18.56413103831205	43.0	33434.0	448.0	18.752232142857142	24.0	8401.0	25.127116109349764	1353.0	18.501847745750183	19.0	25033.0	74.87288389065023	14.225847939223545	12.728390261410539
Image_9016.png	2	deleted	4956.0	169.794794188862	239.0	841503.0000000001	2061.0	173.86026200873363	100.0	358326.0	42.58166637552094	2895.0	166.90051813471507	139.0	483177.0000000001	57.41833362447907	79.8114837380259	69.47618368561967
Image_9012.png	1	deleted	1048.0	4.388358778625954	32.0	4599.0	968.0	4.796487603305785	32.0	4643.0	100.95672972385302	80.0	-0.55	0.0	-44.0	-0.9567297238530115	-0.0	-0.11480756686236138
Image_9012.png	2	deleted	5452.0	180.8382245047689	241.0	985930.0	2340.0	184.83290598290597	104.0	432508.99999999994	43.86812451188217	3112.0	177.8345115681234	137.0	553421.0	56.13187548811782	76.90066941872142	67.91956934062256
Image_9024.png	1	normal	181496.0	92.86813483492749	697.0	1.6855195E7	61556.0	128.67980375592956	286.0	7921014.0	46.99449635557465	119940.0	74.48875270968817	411.0	8934181.0	53.00550364442535	217.85261997858822	161.13673107905308
Image_9024.png	2	deleted	4956.0	168.36682808716708	239.0	834426.0	2061.0	172.46530810286268	100.0	355451.0	42.59826515472912	2895.0	165.44905008635578	139.0	478975.0	57.40173484527088	79.78841143492652	69.45609916277776
Image_9017.png	1	normal	139343.0	74.50403680127455	646.0	1.0381616E7	48838.0	128.13839633072607	252.0	6258023.0	60.27985431169868	90505.0	45.56204629578476	394.0	4123593.0	39.72014568830132	156.4973740119072	116.77722832360588
Image_9017.png	2	deleted	4956.0	169.41283292978207	239.0	839609.9999999999	2061.0	173.6821931101407	100.0	357959.0	42.63396100570503	2895.0	166.37340241796196	139.0	481650.9999999999	57.36603899429497	79.73879420207	69.4129071830969
Image_9025.png	1	outlier	182237.0	77.19738582175958	695.0	1.406822E7	46573.0	120.98462628561613	247.0	5634617.0	40.05209614293777	135664.0	62.16537180091992	448.0	8433603.0	59.94790385706224	268.5666092796388	190.0348552268873
Image_9025.png	2	deleted	4956.0	169.84765940274414	239.0	841765.0	2061.0	173.99175157690442	100.0	358597.0	42.60060705778929	2895.0	166.89740932642488	139.0	483168.0	57.39939294221072	79.78515618967289	69.45326546007496
Image_9015.png	1	deleted	4956.0	170.3956820016142	239.0	844481.0	2061.0	174.3818534691897	100.0	359401.0	42.55880238868607	2895.0	167.55785837651123	139.0	485080.0	57.44119761131393	79.84326467972636	69.50384910968985
Image_9020.png	1	normal	215865.0	59.178366108447406	747.0	1.2774538E7	62234.0	91.38554487900504	284.0	5687288.0	44.52049851039623	153631.0	46.131640098678	463.0	7087250.0	55.47950148960378	256.8700918968655	183.6371499305885
Image_9020.png	2	deleted	4956.0	165.97336561743342	239.0	822564.0	2061.0	172.3939835031538	100.0	355304.0	43.19469366517377	2895.0	161.40241796200345	139.0	467260.0	56.80530633482622	78.95937580540844	68.16636760179146
Image_9018.png	1	deleted	179818.0	47.909269372365394	700.0	8614949.0	43627.0	84.25018910307837	238.0	3675583.0	42.66517422215732	136191.0	36.26793253592381	462.0	4939366.0	57.33482577784268	264.8868950936332	184.044790746875
Image_9018.png	2	deleted	5098.0	195.51392703020792	239.0	996730.0	2064.0	199.9234496124031	100.0	412642.0	41.399576615532794	3034.0	192.51417270929466	139.0	584088.0	58.600423384467206	81.45458850440941	71.49251652905
Image_9022.png	1	normal	172089.0	78.13843418231264	710.0	1.3446765E7	57518.0	117.13858270454466	282.0	6737577.0	50.105560705493104	114571.0	58.559216555672904	428.0	6709188.0	49.894439294506896	213.5482001804895	158.6643169565319
Image_9022.png	2	deleted	4956.0	161.8418079096045	239.0	802088.0	2061.0	165.69674915089763	100.0	341501.0	42.57650033412793	2895.0	159.09740932642487	139.0	460587.0	57.42349966587207	79.81866453556218	70.05666959236392
Image_9013.png	1	normal	58610.0	106.32567821190923	326.0	6231748.0	48031.0	122.99460764922654	251.0	5907554.0	94.79770362986437	10579.0	30.64505151715663	75.0	324194.0	5.202296370135635	3.901722277601726	7.023100099683107
Image_9013.png	2	deleted	1070.0	3.701869158878505	37.0	3961.0	692.0	4.557803468208093	30.0	3154.0	79.62635698056046	378.0	2.134920634920635	7.0	807.0	20.373643019439534	1.4261550113607675	4.074728603887907
Image_9013.png	3	deleted	4956.0	167.85593220338984	239.0	831894.0	2061.0	171.83745754488112	100.0	354157.0	42.5723709991898	2895.0	165.02141623488774	139.0	477737.0	57.4276290008102	79.82440431112617	69.48743109098034
Image_9014.png	1	deleted	190971.0	66.46571468966492	702.0	1.2693024E7	46017.0	107.69661212160723	247.0	4955875.0	39.04408437264438	144954.0	53.37658153621149	455.0	7737149.0	60.95591562735563	277.3494161044681	194.44937085126446
Image_9014.png	2	deleted	4956.0	159.11924939467312	239.0	788595.0	2061.0	159.00048520135857	100.0	327700.0	41.55491728961	2895.0	159.20379965457687	139.0	460895.0	58.44508271039	81.23866496744209	71.30300090667579
Mean		normal	161169.7142857143	81.85915929574652	650.1428571428571	1.267824842857143E7	60528.28571428572	118.21295883422182	283.57142857142856	7084185.857142857	59.751622366980165	100641.42857142857	51.84372024609218	366.57142857142856	5594062.571428572	40.248377633019835	166.1883880481862	123.98032171561746
Median		normal	174258.0	78.13843418231264	697.0	1.2774538E7	57755.0	122.99460764922654	282.0	6737577.0	50.105560705493104	114571.0	46.131640098678	407.0	6709188.0	49.894439294506896	213.5482001804895	158.6643169565319
Stddev		normal	50552.21489283557	16.67361789007197	146.81215727523912	3634128.052322541	13263.085371489859	14.067331748114988	32.89304456799927	1361086.9356882188	19.028023241049045	44428.73729114652	18.89370218464847	130.96164469398047	3221565.298036494	19.02802324104902	89.27196526675284	62.609884078770456
Min		normal	58610.0	59.178366108447406	326.0	6231748.0	48031.0	91.38554487900504	251.0	5687288.0	44.52049851039623	10579.0	30.64505151715663	75.0	324194.0	5.202296370135635	3.901722277601726	7.023100099683107
Max		normal	215865.0	106.32567821190923	747.0	1.6855195E7	87766.0	130.3430525495628	350.0	9549882.0	94.79770362986437	153631.0	76.72838467678947	463.0	8939087.000000004	55.47950148960378	256.8700918968655	183.6371499305885
Mean		normal+outlier	163803.125	81.27643761149815	655.75	1.2851994875E7	58783.875	118.55941726564612	279.0	6902989.75	57.28918158897487	105019.25	53.13392669044565	376.75	5949005.125	42.71081841102513	178.98566570211779	132.23713840452618
Median		normal+outlier	261387.0	115.79607873263937	1042.5	1.9161807E7	86277.0	181.4769394284242	420.0	9387034.5	70.49174453336197	171856.5	69.197460148017	610.5	1.0063782E7	74.84165894176034	320.3223002707342	237.99647543479784
Stddev		normal+outlier	47391.24436143242	15.524509730916266	136.84375866554632	3400248.6999855298	13233.414692010308	13.060632275072305	33.08430789016794	1360353.9201596188	18.943360795282334	42956.346827747286	17.86877293300888	124.61798769496664	3147017.0441202377	18.943360795282334	90.22831386087157	62.493184461370355
Min		normal+outlier	58610.0	59.178366108447406	326.0	6231748.0	46573.0	91.38554487900504	247.0	5634617.0	40.05209614293777	10579.0	30.64505151715663	75.0	324194.0	5.202296370135635	3.901722277601726	7.023100099683107
Max		normal+outlier	215865.0	106.32567821190923	747.0	1.6855195E7	87766.0	130.3430525495628	350.0	9549882.0	94.79770362986437	153631.0	76.72838467678947	463.0	8939087.000000004	59.94790385706224	268.5666092796388	190.0348552268873
OY25
FileName	Num	Flag	CometArea	CometIntensity	CometLength	CometDNA	HeadArea	HeadIntensity	HeadLength	HeadDNA	HeadDNAPercent	TailArea	TailIntensity	TailLength	TailDNA	TailDNAPercent	TailMoment	OliveMoment
Image_9059.png	1	normal	109657.0	92.10527371713616	544.0	1.0099988E7	67377.0	119.29855885539575	326.0	8037979.0	79.58404505035055	42280.0	48.77031693472091	218.0	2062009.0	20.415954949649446	44.50678179023579	49.61077052764815
Image_9059.png	2	deleted	4956.0	167.08535108958839	239.0	828075.0	2061.0	171.2561863173217	100.0	352959.0	42.62403767774658	2895.0	164.1160621761658	139.0	475116.0	57.375962322253415	79.75258762793224	69.42491440992663
Image_9058.png	1	deleted	4956.0	164.86218724778047	239.0	817057.0	2061.0	168.89228529839883	100.0	348087.0	42.60253568600477	2895.0	161.99309153713298	139.0	468970.0	57.39746431399523	79.78247539645336	69.45093181993423
Image_9046.png	1	normal	19239.0	140.27116794012161	153.0	2698676.9999999995	18498.0	143.6143907449454	153.0	2656579.0	98.4400504395302	741.0	56.81241565452029	0.0	42097.999999999534	1.5599495604697984	0.0	0.34318890330335566
Image_9046.png	2	normal	10444.0	128.83042895442358	119.0	1345505.0	9178.0	136.6054696012203	110.0	1253765.0	93.18174217115507	1266.0	72.46445497630332	9.0	91740.0	6.818257828844931	0.6136432045960438	3.4091289144224657
Image_9046.png	3	normal	27680.0	108.67640895953757	186.0	3008163.0	26097.0	111.73928037705484	184.0	2916060.0	96.93823107324968	1583.0	58.18256475047379	2.0	92103.0	3.0617689267503123	0.06123537853500625	1.2553252599676281
Image_9046.png	4	deleted	4956.0	173.98789346246974	239.0	862284.0	2061.0	178.33478893740903	100.0	367548.0	42.62493563605494	2895.0	170.89326424870467	139.0	494736.0	57.37506436394506	79.75133946588363	69.42382788037352
Image_9048.png	1	deleted	433752.0	32.724464671056275	830.0	1.4194302000000002E7	27740.0	29.80569574621485	188.0	826810.0	5.824942994731265	406012.0	32.923884023132324	642.0	1.3367492000000002E7	94.17505700526874	604.6038659738252	330.55445008849324
Image_9048.png	2	normal	77598.0	66.36629810046651	405.0	5149892.0	45229.0	103.53834928917287	240.0	4682936.0	90.93270305474367	32369.0	14.426024900367636	165.0	466956.0	9.067296945256327	14.96103995967294	14.41700214295756
Image_9048.png	3	deleted	5581.0	209.75542017559576	241.0	1170645.0	2347.0	212.42351938645078	104.0	498558.0	42.588316697205386	3234.0	207.8191094619666	137.0	672087.0	57.411683302794614	78.65400612482863	70.04225362940943
Image_9052.png	1	normal	107140.0	101.09158110882957	528.0	1.0830952E7	77449.0	124.10430089478237	326.0	9611754.0	88.74339023938062	29691.0	41.062881007712775	202.0	1219198.0	11.25660976061938	22.73835171645115	26.90329732788032
Image_9052.png	2	deleted	4956.0	170.6997578692494	239.0	845988.0	2061.0	174.78117418728772	100.0	360224.0	42.580273006236496	2895.0	167.79412780656304	139.0	485764.0	57.41972699376351	79.81342052133128	69.47786966245384
Image_9051.png	1	normal	126516.0	101.78312624490184	590.0	1.2877194E7	81570.0	127.9195169792816	338.0	1.0434395E7	81.03003651261292	44946.0	54.34964179237307	252.0	2442799.0	18.96996348738708	47.80430798821545	50.46010287644964
Image_9051.png	2	deleted	4956.0	170.3365617433414	239.0	844188.0	2061.0	174.40271712760796	100.0	359444.0	42.57866731107289	2895.0	167.44179620034544	139.0	484744.0	57.42133268892711	79.81565243760868	69.4798125536018
Image_9053.png	1	deleted	4956.0	167.58777239709443	239.0	830565.0	2061.0	171.66666666666666	100.0	353805.0	42.59811092449116	2895.0	164.68393782383419	139.0	476760.0	57.40188907550884	79.78862581495729	69.4562857813657
Image_9054.png	1	normal	160796.0	70.84311176894947	654.0	1.1391288999999998E7	87104.0	111.97886434606907	338.0	9753807.0	85.62513864761048	73692.0	22.220620962926752	316.0	1637481.9999999981	14.374861352389518	45.42456187355088	40.10586317316675
Image_9054.png	2	deleted	5250.0	190.76171428571428	240.0	1001499.0	2145.0	208.2158508158508	104.0	446623.0	44.59545141832393	3105.0	178.70402576489533	136.0	554876.0	55.404548581676075	75.35018607107946	66.48545829801128
Image_9056.png	1	normal	170186.0	95.02049522287379	646.0	1.6171157999999998E7	103094.0	119.19832385977845	374.0	1.2288632E7	75.99104529187088	67092.0	57.86868777201452	272.0	3882525.999999998	24.008954708129117	65.3043568061112	66.98498363568024
Image_9056.png	2	deleted	69490.0	111.22472298172399	322.0	7729006.0	65191.0	116.45581445291528	290.0	7591871.0	98.2257097484463	4299.0	31.89927890207025	32.0	137135.0	1.7742902515536927	0.5677728804971817	2.5904637672683912
Image_9056.png	3	deleted	4956.0	165.65738498789347	239.0	820998.0	2061.0	169.81707908782144	100.0	349993.0	42.63018911130112	2895.0	162.69602763385146	139.0	471005.0	57.36981088869888	79.74403713529145	69.41747117532564
Image_9060.png	1	normal	146361.0	84.89811493498951	623.0	1.2425773E7	85882.0	115.58581542115927	348.0	9926741.0	79.88831761211154	60479.0	41.32065675689082	275.0	2499032.0	20.111682387888465	55.30712656669327	55.709360214451046
Image_9060.png	2	deleted	4956.0	167.77986279257465	239.0	831517.0	2061.0	171.9558466763707	100.0	354401.0	42.621016768147854	2895.0	164.806908462867	139.0	477116.0	57.378983231852146	79.75678669227447	69.4285697105411
Image_9057.png	1	normal	133442.0	101.45386010401523	562.0	1.3538206E7	16292.0	152.04235207463785	144.0	2477074.0	18.29691467244626	117150.0	94.41854033290653	418.0	1.1061132E7	81.70308532755374	341.51889666917464	105.39698007254432
Image_9057.png	2	deleted	4956.0	164.16444713478612	239.0	813599.0	2061.0	168.1877729257642	100.0	346635.0	42.60514086177589	2895.0	161.30017271157166	139.0	466964.0	57.394859138224106	79.77885420213151	69.44777955725117
Image_9055.png	1	normal	96922.0	129.19742679680567	356.0	1.2522073E7	93405.0	132.25377656442376	350.0	1.2353164000000002E7	98.65110992405174	3517.0	48.02644299118514	6.0	168908.99999999814	1.3488900759482727	0.08093340455689636	1.2274899691129282
Image_9055.png	2	deleted	4956.0	165.5992736077482	239.0	820710.0	2061.0	169.60650169820477	100.0	349559.0	42.59226767067539	2895.0	162.74645941278067	139.0	471151.0	57.40773232932461	79.79674793776121	69.46335611848278
Image_9061.png	1	normal	130634.0	94.81326454062496	556.0	1.2385836E7	28230.0	157.26326602904712	190.0	4439542.0	35.84370082084084	102404.0	77.59749619155502	366.0	7946294.0	64.15629917915916	234.81205499572252	102.65007868665465
Image_9061.png	2	normal	113499.0	94.21369351271818	541.0	1.069316E7	78737.0	119.25428959701284	336.0	9389725.0	87.81057236588623	34762.0	37.49597261377366	205.0	1303435.0	12.18942763411377	24.988326649933228	27.913789282120533
Image_9061.png	3	deleted	4956.0	167.89245359160614	239.0	832075.0	2061.0	171.81416787967007	100.0	354109.0	42.557341585794546	2895.0	165.10051813471503	139.0	477966.0	57.44265841420545	79.84529519574558	69.5056166811886
Image_9049.png	1	normal	23308.0	81.86425261712716	261.0	1908092.0	11561.0	131.2440100337341	122.0	1517312.0	79.51985543673995	11747.0	33.266365880650376	139.0	390780.0	20.48014456326005	28.467400942931473	21.504151791423055
Image_9049.png	2	deleted	5433.0	176.70605558623228	239.0	960044.0	2163.0	211.72306981044846	100.0	457957.0	47.70166784022399	3270.0	153.5434250764526	139.0	502087.0	52.29833215977601	72.69468170208864	54.39026544616705
Image_9047.png	1	normal	16695.0	135.7746630727763	146.0	2266758.0	15181.0	143.34905473947697	142.0	2176182.0	96.0041610088064	1514.0	59.82562747688243	4.0	90576.0	3.99583899119359	0.1598335596477436	1.198751697358077
Image_9047.png	2	normal	25341.0	106.2709837812241	186.0	2693013.0	25309.0	106.39685487376032	186.0	2692798.0	99.99201637719536	32.0	6.71875	0.0	215.0	0.007983622804642978	0.0	0.005987717103482233
Image_9047.png	3	normal	11609.0	125.70807132397277	127.0	1459345.0	11410.0	126.98229623137598	126.0	1448868.0	99.28207517756253	199.0	52.64824120603015	1.0	10477.0	0.7179248224374634	0.0071792482243746335	0.41639639701372877
Image_9047.png	4	deleted	4956.0	173.50585149313963	239.0	859895.0	2061.0	177.84085395439106	100.0	366530.0	42.624971653515836	2895.0	170.41968911917098	139.0	493365.0	57.37502834648417	79.751289401613	69.42378429924584
Image_9050.png	1	deleted	203540.0	46.11317185811143	493.0	9385875.0	50696.0	41.08138709168376	254.0	2082661.9999999998	22.18932172013797	152844.0	47.782137342650024	239.0	7303213.0	77.81067827986202	185.96752108887023	148.61839551453647
Image_9050.png	2	normal	25465.0	76.12491655213037	280.0	1938521.0	13659.0	114.23815799106816	138.0	1560379.0	80.49327296428567	11806.0	32.02964594274098	142.0	378142.0	19.50672703571434	27.699552390714366	24.188341524285782
Image_9050.png	3	deleted	100143.0	75.80079486334542	365.0	7590919.0	96527.0	77.50035741295181	352.0	7480877.0	98.5503468025413	3616.0	30.43196902654867	13.0	110042.0	1.4496531974587004	0.18845491566963105	2.4209208397560293
Image_9050.png	4	deleted	4956.0	175.4687247780468	239.0	869623.0	2061.0	179.46967491508977	100.0	369887.0	42.534178603831776	2895.0	172.6203799654577	139.0	499736.0	57.465821396168224	79.87749174067383	69.53364388936356
Mean		normal	80659.57894736843	101.85827048703285	392.7894736842105	7652820.7894736845	47119.05263157895	126.13720676333668	235.31578947368422	5769352.2105263155	82.43412520212793	33540.52631578947	47.86870253389622	157.47368421052633	1883468.578947368	17.565874797872073	50.23450437605089	31.247420532291777
Median		normal	96922.0	101.09158110882957	405.0	1.0099988E7	28230.0	124.10430089478237	190.0	4439542.0	87.81057236588623	29691.0	48.77031693472091	165.0	466956.0	12.18942763411377	24.988326649933228	24.188341524285782
Stddev		normal	57154.20764943809	21.804063488568637	200.51920909572294	5230688.765446336	34205.17598011168	15.14020670159003	98.22991885909472	4100370.4868246233	21.248606437184836	36261.44751258011	21.449043536793816	138.98216049433293	2944532.790624767	21.248606437184826	88.32441488332667	33.39589423955393
Min		normal	10444.0	66.36629810046651	119.0	1345505.0	9178.0	103.53834928917287	110.0	1253765.0	18.29691467244626	32.0	6.71875	0.0	215.0	0.007983622804642978	0.0	0.005987717103482233
Max		normal	170186.0	140.27116794012161	654.0	1.6171157999999998E7	103094.0	157.26326602904712	374.0	1.2353164000000002E7	99.99201637719536	117150.0	94.41854033290653	418.0	1.1061132E7	81.70308532755374	341.51889666917464	105.39698007254432
Mean		normal+outlier	80659.57894736843	101.85827048703285	392.7894736842105	7652820.7894736845	47119.05263157895	126.13720676333668	235.31578947368422	5769352.2105263155	82.43412520212793	33540.52631578947	47.86870253389622	157.47368421052633	1883468.578947368	17.565874797872073	50.23450437605089	31.247420532291777
Median		normal+outlier	96922.0	101.09158110882957	405.0	1.0099988E7	28230.0	124.10430089478237	190.0	4439542.0	87.81057236588623	29691.0	48.77031693472091	165.0	466956.0	12.18942763411377	24.988326649933228	24.188341524285782
Stddev		normal+outlier	57154.20764943809	21.804063488568637	200.51920909572294	5230688.765446336	34205.17598011168	15.14020670159003	98.22991885909472	4100370.4868246233	21.248606437184836	36261.44751258011	21.449043536793816	138.98216049433293	2944532.790624767	21.248606437184826	88.32441488332667	33.39589423955393
Min		normal+outlier	10444.0	66.36629810046651	119.0	1345505.0	9178.0	103.53834928917287	110.0	1253765.0	18.29691467244626	32.0	6.71875	0.0	215.0	0.007983622804642978	0.0	0.005987717103482233
Max		normal+outlier	170186.0	140.27116794012161	654.0	1.6171157999999998E7	103094.0	157.26326602904712	374.0	1.2353164000000002E7	99.99201637719536	117150.0	94.41854033290653	418.0	1.1061132E7	81.70308532755374	341.51889666917464	105.39698007254432
OY29
FileName	Num	Flag	CometArea	CometIntensity	CometLength	CometDNA	HeadArea	HeadIntensity	HeadLength	HeadDNA	HeadDNAPercent	TailArea	TailIntensity	TailLength	TailDNA	TailDNAPercent	TailMoment	OliveMoment
Image_9075.png	1	deleted	32001.0	13.391862754288928	203.0	428553.0	25319.0	13.617243966981318	196.0	344775.0	80.45095939125382	6682.0	12.537862915294822	7.0	83778.0	19.549040608746175	1.3684328426122323	9.97001071046055
Image_9075.png	2	normal	31349.0	79.3858496283773	272.0	2488667.0	14509.0	116.20511406713075	138.0	1686020.0	67.74791484758708	16840.0	47.66312351543943	134.0	802647.0	32.25208515241292	43.21779410423331	34.50973111308182
Image_9075.png	3	deleted	4956.0	178.62247780468118	239.0	885252.9999999999	2061.0	182.9505094614265	100.0	377061.0	42.59358624031775	2895.0	175.54127806563037	139.0	508191.9999999999	57.40641375968225	79.79491512595833	69.46176064921552
Image_9076.png	1	outlier	133694.0	63.436474336918636	621.0	8481076.0	23963.0	103.32379084421817	176.0	2475948.0	29.193795692905002	109731.0	54.72590243413438	445.0	6005128.0	70.806204307095	315.08760916657275	217.37504722278166
Image_9076.png	2	deleted	4956.0	176.94774011299435	239.0	876953.0	2061.0	181.53954391072295	100.0	374153.0	42.665114321976205	2895.0	173.67875647668393	139.0	502800.0	57.334885678023795	79.69549109245307	69.37521167040879
Image_9080.png	1	normal	145101.0	97.65943721959187	590.0	1.4170482E7	50289.0	136.82795442343257	264.0	6880941.000000001	48.55827063610116	94812.0	76.88416023288191	326.0	7289540.999999999	51.44172936389884	167.7000377263102	130.14757529066407
Image_9080.png	2	deleted	4956.0	176.3993139628733	239.0	874235.0	2061.0	180.67200388161086	100.0	372365.0	42.593238660085674	2895.0	173.3575129533679	139.0	501870.0	57.406761339914326	79.79539826248092	69.46218122129633
Image_9077.png	1	normal	132415.0	114.40480308122191	558.0	1.5148912E7	76923.0	137.64324064324063	330.0	1.0587930999999998E7	69.89235266532671	55492.0	82.19168528796948	228.0	4560981.000000002	30.10764733467329	68.64543592305509	70.75297123648222
Image_9077.png	2	deleted	4956.0	175.9671105730428	239.0	872093.0000000001	2061.0	179.63221737020865	100.0	370222.0	42.45212379872329	2895.0	173.35785837651127	139.0	501871.0000000001	57.54787620127671	79.99154791977462	69.63293020354482
Image_9079.png	1	normal	30153.0	131.10542897887441	215.0	3953222.0	30080.0	131.34498005319148	214.0	3950856.9999999995	99.94017538099301	73.0	32.39726027397898	1.0	2365.0000000004657	0.05982461900698887	5.982461900698887E-4	0.06640532709775765
Image_9079.png	2	deleted	4956.0	176.99576271186442	239.0	877191.0	2061.0	181.1984473556526	100.0	373450.0	42.57339621587545	2895.0	174.00379965457685	139.0	503741.0	57.42660378412455	79.82297925993313	69.48619057879071
Image_9081.png	1	normal	108396.0	119.38941473855124	524.0	1.2941335E7	21646.0	172.89369860482307	166.0	3742457.0	28.918631655853126	86750.0	106.03893948126802	358.0	9198878.0	71.08136834414688	254.47129867204583	108.04367988310325
Image_9081.png	2	deleted	4956.0	174.86662631154155	239.0	866638.9999999999	2061.0	179.04657933042213	100.0	369015.0	42.58001313118842	2895.0	171.89084628670116	139.0	497623.9999999999	57.41998686881158	79.8137817476481	69.47818411126201
Image_9082.png	1	deleted	497214.0	60.203807616036556	792.0	2.9934176E7	460724.0	63.59739453555708	766.0	2.9300846E7	97.8842577794692	36490.0	17.356261989586187	26.0	633330.0	2.1157422205308074	0.55009297733801	5.479772351174791
Image_9082.png	2	deleted	638.0	14.065830721003135	26.0	8974.0	626.0	14.450479233226837	26.0	9046.0	100.80231780699799	12.0	-6.0	0.0	-72.0	-0.8023178069979943	-0.0	-0.07220860262981948
Image_9082.png	3	normal	188607.0	64.69949683733901	662.0	1.2202778E7	92526.0	98.93588829085878	346.0	9154142.0	75.01686910964044	96081.0	31.729852936584756	316.0	3048636.0	24.983130890359558	78.9466936135362	61.708333299188105
Image_9082.png	4	deleted	4417.0	7.521621009735115	75.0	33223.0	4105.0	7.9054811205846525	74.0	32452.0	97.6793185443819	312.0	2.4711538461538463	1.0	771.0	2.3206814556180957	0.023206814556180958	0.23206814556180957
Image_9082.png	5	deleted	6033.0	200.29305486490966	243.0	1208368.0	2583.0	203.85869144405729	106.0	526567.0	43.57670841995154	3450.0	197.62347826086958	137.0	681801.0	56.42329158004846	77.2999094646664	68.27218281185864
Image_9084.png	1	normal	152587.0	73.81961110710611	618.0	1.1263913E7	80448.0	111.13959327764519	326.0	8940958.0	79.37701578483427	72139.0	32.20109788048074	292.0	2322955.0	20.622984215165722	60.219113908283916	50.73254116930768
Image_9084.png	2	deleted	4956.0	177.5593220338983	239.0	879984.0	2061.0	181.85055798156236	100.0	374794.0	42.591001654575535	2895.0	174.5043177892919	139.0	505190.0	57.408998345424465	79.79850770014001	69.4648879979636
Image_9083.png	1	normal	159494.0	87.92379650645165	644.0	1.4023318E7	95827.0	112.39868721759004	376.0	1.0770829E7	76.8065660352279	63667.0	51.085947193993746	268.0	3252489.0	23.193433964772105	62.15840302558924	67.72482717713454
Image_9083.png	2	deleted	4956.0	175.56093623890234	239.0	870080.0	2061.0	179.8122270742358	100.0	370593.0	42.59297995586613	2895.0	172.53436960276338	139.0	499487.0	57.40702004413387	79.79575786134608	69.46249425340199
Image_9078.png	1	normal	86883.0	132.05524671109424	341.0	1.1473356000000002E7	85599.0	133.0115538732929	334.0	1.1385656E7	99.23562033636887	1284.0	68.3021806853597	7.0	87700.00000000186	0.764379663631128	0.05350657645417896	1.2535826483550498
Image_9078.png	2	deleted	4956.0	174.08555286521388	239.0	862768.0	2061.0	176.92236778262978	100.0	364637.0	42.263621274780704	2895.0	172.06597582037998	139.0	498131.0	57.736378725219296	80.25356642805482	69.86101825751534
Mean		normal	114998.33333333333	100.04923164540085	491.55555555555554	1.0851775888888888E7	60871.88888888889	127.82230116124505	277.1111111111111	7455532.333333333	71.72149071688139	54126.444444444445	58.72158305421741	214.44444444444446	3396243.555555556	28.278509283118606	81.71254242174422	58.3266274604905
Median		normal	132415.0	97.65943721959187	558.0	1.2202778E7	76923.0	131.34498005319148	326.0	8940958.0	75.01686910964044	63667.0	51.085947193993746	268.0	3048636.0	24.983130890359558	62.15840302558924	61.708333299188105
Stddev		normal	55958.15754874351	25.214844095784596	169.85001553658378	4525168.32881865	32063.337016148384	21.60412464872301	85.73278900812169	3553657.5353612085	22.462192196585864	38732.273962133666	26.260467055158518	135.78301726570146	3175492.1805825667	22.462192196585843	81.46245595574156	43.53261792341936
Min		normal	30153.0	64.69949683733901	215.0	2488667.0	14509.0	98.93588829085878	138.0	1686020.0	28.918631655853126	73.0	31.729852936584756	1.0	2365.0000000004657	0.05982461900698887	5.982461900698887E-4	0.06640532709775765
Max		normal	188607.0	132.05524671109424	662.0	1.5148912E7	95827.0	172.89369860482307	376.0	1.1385656E7	99.94017538099301	96081.0	106.03893948126802	358.0	9198878.0	71.08136834414688	254.47129867204583	130.14757529066407
Mean		normal+outlier	116867.9	96.38795591455263	504.5	1.06147059E7	57181.0	125.37245012954236	267.0	6957573.9	67.46872121448375	59686.9	58.32201499220912	237.5	3657132.0	32.53127878551625	105.05004909622707	74.2314694367196
Median		normal+outlier	198622.5	131.88569475967748	837.0	1.7210034000000004E7	75433.5	174.30767110069613	396.0	1.0321411500000002E7	104.83852899799007	95500.5	76.62892079099062	402.0	4572954.0	37.474696335539335	93.23760453838386	92.56249994878216
Stddev		normal+outlier	53088.0801926802	26.44228831111802	165.28510721376765	4331735.389989752	32404.56092040817	21.792111013133542	86.92397700161779	3702018.8058309914	25.086838040556504	40530.08801276186	24.7908270600605	147.32296343596798	3105472.8563107564	25.086838040556476	106.51373591287908	64.91658787511273
Min		normal+outlier	30153.0	63.436474336918636	215.0	2488667.0	14509.0	98.93588829085878	138.0	1686020.0	28.918631655853126	73.0	31.729852936584756	1.0	2365.0000000004657	0.05982461900698887	5.982461900698887E-4	0.06640532709775765
Max		normal+outlier	188607.0	132.05524671109424	662.0	1.5148912E7	95827.0	172.89369860482307	376.0	1.1385656E7	99.94017538099301	109731.0	106.03893948126802	445.0	9198878.0	71.08136834414688	315.08760916657275	217.37504722278166
Olive Moment Analysis for Box and Whiskers
	UT	DMSO	H2O2 (20 µM)	OY25 (7,5 µM)	OY29 (5,5 µM)
min	0.093121	0.373636	77.77	14.417	34.5097
Q1	2.12929	1.57733	137.721	26.2246	56.2204
median	5.74749	2.12321	161.137	44.8583	67.7248
Q3	6.88622	10.412	173.246	58.5283	89.3983
max	9.66474	35.3381	190.035	105.397	130.148

## Sheet: Fig 2
ROS assay Fluorescence
Time (min)	UT			DMSO			GA (150 nM)			OY25 (50 µM)			OY29 (50 µM)
0	6981	7814	7441	6475	7338	5982	8792	7431	7699	7771	7256	8039	7949	7514	7542
10	6944	7923	7356	6592	7569	6067	8794	7466	7505	7917	7290	8124	7881	7342	7449
20	7041	8137	7641	6795	7644	6325	8994	7663	7818	7944	7353	8324	7905	7468	7585
30	7335	8309	7717	6876	7912	6574	9072	7804	8008	7853	7424	8280	7914	7678	7607
40	7553	8401	8121	7243	8319	7185	9323	8083	8289	8281	7849	8508	8131	7852	7793
50	8012	8875	8477	7789	8757	8286	9719	8498	8704	8786	8197	8955	8541	8192	8079
60	8441	9440	9103	8473	9625	9698	10180	9185	9378	9228	8815	9428	9085	8599	8769
70	9108	10166	9846	9163	10454	11187	10956	9918	10043	9980	9572	10003	9567	9203	9218
80	9811	10844	10459	9986	11370	12643	11413	10650	10886	10807	10343	10674	9982	9875	9984
90	10552	11630	11323	10929	12254	14114	12199	11496	11854	11658	10993	11407	10911	10710	10778
100	11472	12434	12238	11724	12997	15368	13000	12504	12556	12441	11861	12227	11597	11407	11541
110	12034	13208	13127	12439	14169	16757	13887	13329	13659	13604	12793	13098	12433	12221	12479
120	13039	14105	13899	13594	14957	17691	14812	14430	14676	14786	13830	13890	13291	13116	13257
130	13878	15024	14701	14438	15752	18690	15711	15390	15619	15897	14852	14955	14266	14065	14307
140	14974	15906	15576	15387	16989	19975	16627	16412	16809	17114	16046	15978	15169	15005	15234
150	15893	16936	16647	16647	17659	21026	17539	17605	17778	18194	17038	16966	16053	15982	16128
160	16859	17885	17452	17597	19131	22183	18593	18607	19040	19591	18205	17967	17114	16959	17269
170	17840	18580	18425	18493	19655	23269	19543	19790	20131	20585	19368	19054	18008	18018	18180
180	18668	19740	19295	19779	20732	24214	20727	20996	21507	21741	20533	20146	18951	18948	19377
190	19708	20586	20391	20927	21575	25397	21593	22041	22619	23082	21696	21194	20013	19977	20238
200	20826	21726	21562	21730	22621	26619	22712	23377	23750	24089	23062	22196	21214	20844	21423
210	21778	22708	22233	22662	23969	27514	23759	24567	24818	25350	24143	23414	22002	21959	22258
220	22791	23494	23171	23945	24804	28448	24765	25517	26274	26579	25381	24383	23361	22712	23321
230	23587	24709	24432	24720	25515	29530	25880	26879	27050	27687	26251	25404	24008	23796	24411
240	24968	25487	25298	25864	26540	30506	27126	27767	28070	28794	27329	26672	25133	24511	25325
250	25934	26258	26456	26891	27512	31630	28001	28923	29108	29705	28281	27427	25973	25505	26157
260	26640	27285	27295	27773	28720	32726	29314	30092	30109	30753	29288	28586	27050	26420	27297
270	27686	28453	28137	28763	29650	33573	30175	31040	31177	31298	30282	29208	27730	27172	28149
280	28453	29362	29071	29810	30363	34165	31371	31968	32198	32274	31240	30420	28278	27820	29221
290	29566	30038	29822	30197	31454	35170	32205	32863	33060	33055	32220	31248	29718	28742	29584
300	30237	31140	30854	31340	32067	35911	33206	33591	33932	34145	32498	31950	30271	29510	30198
310	31468	31592	31559	32011	33116	36856	33956	34520	34543	35074	33556	32614	30994	29880	31145
320	32009	32516	32330	32799	34097	37575	35120	35443	35551	35729	34386	33464	31626	30944	32066
330	32657	33377	33155	33570	34379	38321	35703	36396	36238	36450	35249	34437	32057	31242	32601
340	33388	34299	33647	34437	35166	39039	36634	37160	37403	37358	36270	35242	33082	32287	33262
350	34604	34643	34501	35172	36239	39605	37872	38022	37996	38391	37227	35871	33787	32794	33895
360	35317	35385	35024	36103	37199	40150	38580	39106	39153	38854	37562	36311	34439	33789	34713
370	35868	36455	35716	36477	37831	41422	39514	39803	39923	40157	38473	37539	35366	34153	35154
380	36423	37135	36673	37677	38405	41678	40329	40296	40862	40852	38906	38222	36038	35062	36125
390	37210	37959	37335	38002	39467	42708	41372	41330	41285	41199	40101	39036	36504	35667	36279
400	37783	38890	38104	38528	39794	43163	41946	42529	42169	42184	40329	39777	37261	36414	37410
410	38753	39603	38909	39309	40632	43856	43347	43279	42810	43054	41269	40403	37410	36758	37768
420	39716	40374	39733	40245	41768	44504	43985	44129	43955	43470	42149	41110	38143	37495	38617
430	40479	40681	40254	41352	41768	45255	44913	44812	44449	44014	42919	41735	38794	38185	39609
440	41255	41721	40853	41973	42537	45710	45716	45889	45480	45259	43537	42454	40051	38648	39981
450	41919	42298	41557	42241	43514	46731	46628	46323	45843	45960	44317	43242	40636	39669	40835
460	42555	42683	42245	43129	43968	46808	47524	47340	47207	46709	44959	43588	41272	40002	41624
470	43169	43645	43070	43774	45102	47781	48564	47917	47710	47377	45917	44534	41947	40819	41726
480	43906	44612	43648	44725	45452	48232	49923	49054	48518	48400	46366	45604	42312	41164	42514
490	44724	45411	44607	45378	46424	49004	49927	49767	49211	48951	47357	46134	43420	41843	43246
500	45181	45903	45071	45858	47224	49450	51135	50617	49777	49526	47844	46714	43550	42195	43625
510	46331	46939	45748	46665	47716	50019	51807	51776	50127	49971	48529	47012	44445	43136	44814
520	46682	47492	46102	47213	48676	50899	52719	52142	51033	50573	48917	47675	45182	43518	45413
530	47495	47940	47404	47704	49667	51074	54160	53169	52049	51464	49967	48737	45814	44306	45902
540	47733	48955	47644	48773	49976	51749	54883	53549	52770	51834	50641	49491	45874	44970	46069
550	48975	49474	48533	49304	50374	52874	55385	54707	53747	53076	51587	49782	46952	45529	47007
560	49187	50737	49093	49956	51102	53464	55963	55424	54665	53555	51627	50666	47733	45806	47473
570	49700	51229	49775	50638	51782	53896	57248	55894	54790	53842	52004	51393	48360	46625	47840
580	50182	51494	50102	51249	52743	54647	58009	57066	55903	54516	52480	51700	48556	47102	48501
590	51526	52405	51055	51827	53228	55258	58774	57855	56399	54678	53400	52745	49158	47568	49312
600	51931	53588	51877	52322	54194	55492	59638	58118	57067	55691	54243	53095	49668	48407	50076
610	52885	53945	52312	53174	54853	56099	60648	58672	57600	56164	54960	53688	50574	48934	50558
620	53247	54701	53246	53411	55437	56582	61070	59212	58192	56366	55629	54758	51190	49853	51107
630	54065	55393	53351	54441	56197	57127	62269	60309	58996	56964	55961	55312	51834	50339	51672
640	54301	56466	54629	55057	56877	57896	63078	61184	59514	57835	56254	55909	52362	50710	52082
650	55046	56971	54604	56016	57480	58704	63520	62143	60442	58275	57204	56921	52830	51160	52870
660	55983	57354	55678	56402	58429	58474	64488	62492	61232	58760	58001	57150	53492	51513	53361
670	56654	58174	56047	57211	59013	59594	65852	63237	61654	58899	58073	57607	54058	52227	53440
680	57128	58979	56803	57873	59503	60136	66605	63570	62194	58994	59025	58863	54127	52832	54201
690	58189	59572	57646	58539	60351	61142	67491	65245	63250	59920	59162	58977	55327	53690	55171
700	58960	60061	57925	59720	60856	61505	68275	65485	64033	60465	60094	59869	55994	53997	55559
710	59559	61267	59385	60283	62217	62244	69299	66819	64458	61113	60870	60837	56044	55166	56332
720	60689	62123	59544	61057	62943	63175	69959	66662	65436	61349	61419	60946	56731	55388	57039
	MTT assay Absorbance at 570 nm
MTT ± NAC	NAC (-)			NAC (+)
DMSO	1.433	1.207	1.153	1.264	1.295	1.2905
Elesclemol (0,2 µM)	0.687	0.77	0.7155	1.22	1.23	1.3
OY25 (7,5 µM)	0.679	0.5765	0.572	1.232	1.2145	1.304
OY29 (5,5 µM)	1.195	1.1875	1.136	1.3255	1.328	1.3585
Gries Assay	Absorbance
NaNO2 (µM)				(µM)	OY25			OY29			PMA (10 µg/mL)			DMSO			UT
1000	3.83	3.734	3.798	10	0.56	0.541	0.049	0.047	0.494	0.049	0.822	0.381	0.568	0.646	0.053	0.046	0.051	0.067	0.052
500	2.527	2.731	2.658	50	0.739	0.485	0.458	1.123	1.061	0.897
250	2.096	2.103	1.442	100	1.051	0.81	0.845	0.725	0.737	0.767
125	1.219	1.563	1.765
62.5	1.141	1.605	1.136
31.25	0.943	0.712	0.874
15.625	0.449	0.8	1.145
7.815	0.352	1.07	1.157
0	0.054	0.158	0.206

## Sheet: Fig 3
CT DNA Absorbance Reading
Wavelength	OY25 (200 μM)		OY25 (150 μM)		OY25 (100 μM)		OY25 (75 μM)		OY25 (50 μM)		OY25 (10 μM)		DMSO		CT-DNA (100 ng/μl)		OY25 200 μM (- CT-DNA)
220*	2,0786*	2,0337*	1,7686*	1,7583*	1,4358*	1,4411*	1,2552*	1,2386*	1,0223*	1,0271*	0,657*	0,6569*	1,6862*	1,6332*	0,5575*	0,5609*	1,7222*	1,6972*
225*	1,1674*	1,1568*	0,988*	0,9718*	0,8007*	0,8299*	0,714*	0,7199*	0,5946*	0,6094*	0,4432*	0,4431*	0,7854*	0,7648*	0,4131*	0,408*	0,8871*	0,8341*																									OY25
230	0.9104	0.8839	0.7644	0.7529	0.6222	0.6535	0.5604	0.5658	0.4804	0.4864	0.3853	0.3857	0.5309	0.5139	0.3612	0.3659	0.6282	0.5843																									Concentration (µM)	1[C]	A0	A	1/A-A0	1[C]	1/A-A0
235*	0,8012*	0,7821*	0,6851*	0,6776*	0,5725*	0,5935*	0,5207*	0,5257*	0,4523*	0,4649*	0,3814*	0,3786*	0,4399*	0,4284*	0,369*	0,3643*	0,508*	0,4753*																									10	0.1	0.63705	0.6468	102.564	0.1	102.564
240	0.8157	0.7959	0.7089	0.699	0.6028	0.6245	0.5682	0.5638	0.4996	0.5064	0.4357	0.4367	0.4516	0.4467	0.4225	0.4218	0.4355	0.4049																									50	0.02	0.63705	0.712	13.3422	0.02	13.3422
245*	0,8958*	0,8838*	0,7924*	0,7762*	0,6887*	0,7035*	0,6492*	0,638*	0,5793*	0,5872*	0,5089*	0,5158*	0,5237*	0,5203*	0,5016*	0,4972*	0,4233*	0,4*																									75	0.0133333	0.63705	0.77675	7.1582	0.0133333	7.1582
250	0.9714	0.947	0.8605	0.8447	0.7549	0.7806	0.7202	0.7053	0.643	0.6486	0.5735	0.5789	0.5912	0.5891	0.5685	0.5636	0.4212	0.3969																									100	0.01	0.63705	0.8349	5.05433	0.01	5.05433
255*	1,0245*	1,0038*	0,9235*	0,9038*	0,8132*	0,8456*	0,7826*	0,7574*	0,7006*	0,7074*	0,6304*	0,6388*	0,6481*	0,6473*	0,6288*	0,6181*	0,4111*	0,3893*																									150	0.00666667	0.63705	0.9146	3.60295	0.00666667	3.60295
260	1.0262	1.0042	0.9253	0.9039	0.8197	0.8501	0.7868	0.7667	0.7103	0.7137	0.6468	0.6468	0.6655	0.6616	0.6434	0.6307	0.3907	0.3698																									200	0.005	0.63705	1.0152	2.64445	0.005	2.64445
265*	0,9656*	0,9474*	0,8788*	0,8557*	0,7781*	0,8073*	0,7466*	0,7286*	0,6729*	0,6781*	0,6169*	0,6159*	0,6297*	0,6295*	0,6153*	0,6011*	0,3678*	0,3433*
270	0.852	0.8316	0.7706	0.7455	0.6839	0.6941	0.6579	0.6358	0.5897	0.5954	0.5442	0.5415	0.5556	0.5522	0.5364	0.5301	0.3199	0.3032																									OY29
275*	0,7476*	0,7296*	0,6755*	0,6505*	0,5943*	0,6005*	0,5664*	0,5553*	0,5103*	0,5149*	0,4668*	0,4652*	0,4818*	0,4734*	0,467*	0,4543*	0,2908*	0,277*																									Concentration (µM)	1[C]	A0	A	1/A-A0	1[C]	1/A-A0
280	0.625	0.6055	0.5562	0.5319	0.4894	0.4969	0.4581	0.4494	0.4066	0.4111	0.3725	0.3694	0.382	0.3754	0.364	0.3608	0.2682	0.2529																									10	0.1	0.63705	0.6383	800	0.1	800
285*	0,5054*	0,4912*	0,4467*	0,4258*	0,3846*	0,396*	0,352*	0,3503*	0,3093*	0,3148*	0,2786*	0,2753*	0,2902*	0,278*	0,2716*	0,2671*	0,2491*	0,2405*																									50	0.02	0.63705	0.68125	22.6244	0.02	22.6244
290	0.4073	0.3929	0.3457	0.3274	0.2918	0.2901	0.2567	0.2614	0.2212	0.2238	0.1945	0.1894	0.1996	0.1903	0.1829	0.1828	0.2346	0.2267																									75	0.0133333	0.63705	0.6831	21.7155	0.0133333	21.7155
295*	0,3209*	0,3069*	0,2621*	0,2492*	0,2066*	0,2172*	0,1748*	0,1794*	0,1428*	0,1505*	0,1213*	0,1165*	0,1257*	0,1146*	0,1126*	0,1101*	0,2209*	0,2193*																									100	0.01	0.63705	0.714	12.9955	0.01	12.9955
300	0.2846	0.2685	0.2228	0.2129	0.1708	0.178	0.138	0.143	0.1098	0.1151	0.0871	0.0823	0.091	0.079	0.074	0.0755	0.217	0.2134																									150	0.00666667	0.63705	0.7807	6.96136	0.00666667	6.96136
305*	0,2695*	0,2512*	0,2045*	0,1916*	0,1518*	0,1603*	0,12*	0,133*	0,0938*	0,0991*	0,0696*	0,0648*	0,0707*	0,0602*	0,0573*	0,0576*	0,2156*	0,2137*																									200	0.005	0.63705	0.80175	6.07165	0.005	6.07165
310*	0,2708*	0,2486*	0,2029*	0,1865*	0,1451*	0,1555*	0,1145*	0,1347*	0,0857*	0,0919*	0,0631*	0,0576*	0,0652*	0,0514*	0,0474*	0,0499*	0,2189*	0,2188*
315*	0,2778*	0,2563*	0,2124*	0,1924*	0,1458*	0,157*	0,1146*	0,1326*	0,0855*	0,0904*	0,06*	0,0547*	0,0593*	0,0479*	0,0512*	0,0459*	0,2292*	0,2309*
320*	0,2863*	0,2692*	0,2185*	0,202*	0,1535*	0,1644*	0,116*	0,1341*	0,0869*	0,0922*	0,0588*	0,0533*	0,0603*	0,0448*	0,0432*	0,0439*	0,2413*	0,2463*
325*	0,2988*	0,2813*	0,2274*	0,2112*	0,1536*	0,1685*	0,1184*	0,1341*	0,0859*	0,0911*	0,0577*	0,0511*	0,0542*	0,0423*	0,0415*	0,0407*	0,2509*	0,2591*
330*	0,3069*	0,2934*	0,2358*	0,222*	0,1621*	0,1751*	0,1212*	0,1326*	0,0897*	0,0941*	0,057*	0,051*	0,0551*	0,0407*	0,0374*	0,0391*	0,261*	0,2718*
335*	0,3167*	0,2977*	0,2412*	0,2255*	0,1592*	0,1789*	0,1233*	0,1294*	0,0892*	0,0931*	0,0563*	0,0497*	0,0512*	0,0395*	0,0429*	0,0381*	0,2678*	0,2838*
340*	0,3212*	0,3025*	0,2426*	0,2309*	0,1646*	0,1805*	0,1242*	0,1275*	0,0896*	0,0945*	0,0563*	0,0492*	0,0528*	0,0379*	0,0391*	0,0365*	0,2721*	0,2834*
345*	0,3203*	0,3022*	0,2398*	0,2286*	0,1632*	0,1846*	0,1229*	0,1286*	0,0876*	0,0938*	0,0554*	0,0488*	0,0488*	0,0368*	0,0384*	0,0352*	0,2716*	0,2897*
Wavelength	OY29 (200 μM)		OY29 (150 μM)		OY29 (100 μM)		OY29 (75 μM)		OY29 (50 μM)		OY29 (10 μM)		DMSO		CT-DNA (100 ng/μl)		OY29 200 μM (- CT-DNA)
220	1.8667	1.8926	1.6333	1.6189	1.3514	1.2878	1.1755	1.1533	1.0177	0.9925	0.6514	0.6504	1.6862	1.6332	0.5575	0.5609	1.6082	1.6109
225*	0.9887	1.005	0.8799	0.8814	0.7301	0.709	0.6522	0.6391	0.5987	0.5909	0.4457	0.4378	0,7854*	0,7648*	0,4131*	0,408*	0.7878	0.8508
230	0.7377	0.7469	0.64	0.6548	0.5674	0.5212	0.506	0.4986	0.4774	0.4591	0.3977	0.3829	0.5309	0.5139	0.3612	0.3659	0.5324	0.5428
235*	0.6264	0.6417	0.5754	0.5852	0.5099	0.4821	0.4672	0.4514	0.4492	0.441	0.3761	0.374	0,4399*	0,4284*	0,369*	0,3643*	0.4269	0.4515
240	0.6274	0.67	0.6015	0.6105	0.5291	0.4892	0.5031	0.51	0.4917	0.4787	0.4416	0.4325	0.4516	0.4467	0.4225	0.4218	0.3697	0.4157
245*	0.6839	0.7138	0.6489	0.664	0.6044	0.5576	0.5792	0.5527	0.5593	0.5384	0.5239	0.5055	0,5237*	0,5203*	0,5016*	0,4972*	0.3485	0.3631
250	0.7434	0.7664	0.7146	0.7452	0.6575	0.5988	0.639	0.6138	0.6335	0.6201	0.5787	0.5682	0.5912	0.5891	0.5685	0.5636	0.3327	0.351
255*	0.7804	0.8132	0.7744	0.762	0.7079	0.6566	0.6991	0.6629	0.6733	0.6477	0.6468	0.626	0,6481*	0,6473*	0,6288*	0,6181*	0.3191	0.3222
260	0.7836	0.8199	0.761	0.8004	0.714	0.6514	0.6987	0.6675	0.6947	0.6678	0.6422	0.6344	0.6655	0.6616	0.6434	0.6307	0.2842	0.274
265*	0.7493	0.7764	0.7208	0.7439	0.6841	0.6256	0.6716	0.64	0.6485	0.6223	0.6216	0.6104	0,6297*	0,6295*	0,6153*	0,6011*	0.2238	0.2501
270	0.6622	0.6945	0.6543	0.6615	0.6089	0.5628	0.5872	0.5609	0.585	0.5583	0.5433	0.5307	0.5556	0.5522	0.5364	0.5301	0.2288	0.2565
275*	0.5887	0.6232	0.5763	0.5764	0.5318	0.4866	0.5138	0.4914	0.5032	0.4736	0.472	0.4638	0,4818*	0,4734*	0,467*	0,4543*	0.2163	0.2039
280	0.4866	0.5098	0.4787	0.4812	0.4337	0.4021	0.4126	0.3984	0.4138	0.3851	0.378	0.3673	0.382	0.3754	0.364	0.3608	0.222	0.2052
285*	0.3916	0.404	0.3779	0.4066	0.3412	0.3038	0.3203	0.3126	0.3173	0.3049	0.2888	0.2801	0,2902*	0,278*	0,2716*	0,2671*	0.196	0.1835
290	0.3018	0.3183	0.2912	0.3018	0.2576	0.2326	0.2282	0.2254	0.2318	0.2082	0.1994	0.1922	0.1996	0.1903	0.1829	0.1828	0.199	0.1735
295*	0.2306	0.2443	0.23	0.2265	0.1886	0.1668	0.1637	0.1734	0.1632	0.1509	0.1262	0.1189	0,1257*	0,1146*	0,1126*	0,1101*	0.2066	0.1935
300	0.2048	0.2091	0.1928	0.197	0.1567	0.1472	0.1241	0.1265	0.126	0.1082	0.0934	0.0845	0.091	0.079	0.074	0.0755	0.2091	0.1329
305*	0.2024	0.2067	0.1719	0.1899	0.1423	0.1329	0.1134	0.1195	0.1095	0.0944	0.0769	0.0707	0,0707*	0,0602*	0,0573*	0,0576*	0.1876	0.1381
310*	0.1909	0.2064	0.1871	0.2031	0.1435	0.1432	0.1058	0.1121	0.1057	0.0997	0.0703	0.0652	0,0652*	0,0514*	0,0474*	0,0499*	0.1779	0.1726
315*	0.2007	0.2171	0.1798	0.1822	0.1418	0.1278	0.1101	0.1128	0.099	0.0895	0.0681	0.0576	0,0593*	0,0479*	0,0512*	0,0459*	0.1602	0.1632
320*	0.2089	0.2153	0.1974	0.2049	0.1521	0.1447	0.1157	0.1286	0.1115	0.0996	0.0692	0.0623	0,0603*	0,0448*	0,0432*	0,0439*	0.1909	0.1579
325*	0.2206	0.2183	0.1895	0.2011	0.1455	0.1484	0.1042	0.113	0.1054	0.0926	0.0596	0.0542	0,0542*	0,0423*	0,0415*	0,0407*	0.188	0.176
330*	0.2282	0.23	0.1954	0.2209	0.1585	0.1399	0.1244	0.1346	0.1095	0.0973	0.0683	0.0604	0,0551*	0,0407*	0,0374*	0,0391*	0.1816	0.1752
335*	0.2345	0.246	0.2123	0.2359	0.1538	0.1431	0.1104	0.1221	0.117	0.1017	0.0605	0.0537	0,0512*	0,0395*	0,0429*	0,0381*	0.194	0.1832
340*	0.2429	0.244	0.2138	0.225	0.1669	0.1532	0.1309	0.131	0.1233	0.1024	0.0705	0.0612	0,0528*	0,0379*	0,0391*	0,0365*	0.1971	0.1847
345*	0.2502	0.2512	0.2192	0.2333	0.1637	0.1481	0.1198	0.1343	0.1177	0.1037	0.0618	0.0521	0,0488*	0,0368*	0,0384*	0,0352*	0.1984	0.1963
	0.25	0.2496	0.2108	0.2494	0.1938	0.169	0.1392	0.1316	0.1268	0.1083	0.0686	0.0647					0.1915	0.1951
Hoechst Fluoresence Reading
Wavelength	OY25 (10 μM)			OY25 (50 μM)			OY25 (200 μM)			CT DNA + H			DMSO			DMSO (-CT DNA)			OY25 200 μM (-CT DNA)
400	534.507	544.179	537.985	524.88	622.836	580.464	524.232	598.79	511.335	578.578	584.3	606.545	936.662	1141.95	937.756	575.342	546.505	548.928	491.832	500.889	482.521
405*	469,826*	478,205*	467,033*	435,128*	564,58*	494,355*	427,854*	483,696*	441,322*	505,448*	521,404*	521,513*	800,77*	838,745*	830,631*	476,303*	460,642*	451,062*	399,293*	409,198*	402,408*
410	448.632	459.327	448.264	422.949	537.61	470.777	416.132	496.195	411.858	484.007	501.283	507.771	749.378	836.433	756.713	435.259	417.706	410.525	370.233	371.818	366.774
415*	474,827*	484,205*	475,258*	451,824*	551,068*	507,743*	441,573*	494,445*	446,639*	517,899*	524,887*	557,179*	769,485*	806,307*	803,112*	422,476*	409,518*	405,263*	359,152*	365,278*	356,09*
420	483.563	498.466	491.96	476.692	558.214	529.297	456.413	501.69	457.143	533.388	536.673	592.103	762.087	804.029	804.91	389.676	371.843	370.455	327.314	335.685	327.725
425*	505,349*	523,635*	515,474*	496,291*	573,78*	548,992*	476,825*	516,18*	471,12*	552,533*	553,892*	635,837*	754,499*	817,421*	767,464*	338,142*	328,045*	325,758*	282,49*	293,026*	286,147*
430	598.503	623.586	616.863	595.696	668.854	647.499	567.057	611.887	557.794	657.922	654.494	769.951	842.635	888.528	868.133	330.945	317.082	314.821	271.952	284.54	274.78
435*	715,416*	737,977*	739,291*	713,326*	785,673*	769,942*	663,878*	719,154*	653,433*	779,886*	768,091*	937,089*	955,864*	1023,337*	990,38*	315,376*	297,809*	298,118*	257,625*	270,156*	259,002*
440	847.003	871	881.118	849.126	926.062	906.578	785.63	851.442	776.828	924.072	908.643	1118.27	1088.24	1192.71	1129.11	305.79	286.218	288.886	245.948	261.89	251.556
445*	995,991*	1020,55*	1047,944*	986,875*	1108,316*	1059,576*	927,024*	1010,452*	922,191*	1092,574*	1079,868*	1314,196*	1223,908*	1340,517*	1292,725*	293,596*	283,65*	286,205*	243,704*	259,001*	248,869*
450	1182.14	1210.5	1235.72	1187.56	1289.53	1249.56	1083.16	1199.8	1069.2	1288.15	1270.53	1553.08	1418.46	1555.39	1500.79	301.029	289.777	287.227	246.244	261.778	248.922
455*	1352,832*	1377,306*	1411,807*	1354,164*	1462,992*	1439,687*	1231,161*	1337,243*	1229,395*	1479,356*	1446,12*	1788,415*	1600,789*	1744,971*	1695,739*	308,658*	292,329*	292,302*	248,729*	263,419*	248,605*
460	1476.57	1489.7	1531.57	1477.77	1601.27	1540.06	1336.2	1481.62	1320.22	1602.49	1575.75	1944.87	1720.88	1893.69	1821.87	295.712	286.965	281.712	243.093	259.187	248.977
465*	1539,215*	1566,256*	1608,173*	1541,76*	1667,222*	1602,061*	1392,61*	1543,459*	1390,693*	1668,823*	1641,529*	2011,066*	1790,623*	1965,38*	1892,753*	277,522*	269,119*	266,256*	229,924*	246,846*	235,502*
470	1537.56	1558.39	1605.79	1545.5	1649.07	1628.67	1387.27	1517.17	1385.4	1674.1	1631.32	2026.77	1751.88	1931.06	1868.79	252.577	244.19	242.531	206.691	220.798	206.987
475*	1527,137*	1537,115*	1598,074*	1535*	1645,81*	1631,053*	1382,173*	1522,24*	1376,704*	1662,701*	1608,063*	2025,798*	1735,616*	1892,29*	1877,569*	229,073*	224,075*	227,79*	194,932*	211,531*	192,135*
480	1511.78	1529.13	1573.11	1515.84	1621.2	1583.44	1364.03	1509.21	1339.4	1645.65	1593.73	1985.46	1702.01	1985.94	1799.49	211.251	204.298	206.546	177.653	195.82	181.119
485*	1497,618*	1507,163*	1557,297*	1480,58*	1606,063*	1541,739*	1321,519*	1470,812*	1326,422*	1616,88*	1564,956*	1941,335*	1689,23*	1883,698*	1763,797*	197,031*	194,033*	197,236*	161,856*	174,867*	168,206*
490	1457.35	1465.06	1511.23	1443.82	1548.2	1509.29	1286.31	1422.06	1288.71	1570.23	1529.07	1896.83	1628.69	1781.13	1715.44	184.581	184.222	182.982	153.707	164.374	156.353
495*	1406,473*	1423,098*	1461,408*	1404,671*	1491,15*	1472,342*	1246,788*	1367,212*	1240,873*	1524,762*	1474,135*	1846,334*	1593,331*	1705,012*	1670,275*	177,549*	177,087*	173,531*	145,28*	158,715*	147,381*
500	1353.5	1358.44	1402.65	1349.2	1426.6	1424.65	1206.69	1306.21	1189.66	1467.85	1406.18	1780.89	1517.1	1647.21	1610.16	169.145	169.441	169.754	142.41	155.151	140.152
505*	1288,346*	1296,688*	1341,769*	1292,332*	1376,74*	1378,198*	1149,898*	1252,423*	1143,245*	1402,438*	1345,871*	1705,227*	1448,056*	1638,345*	1539,658*	166,495*	163,327*	164,918*	140,067*	142,513*	139,67*
510	1220.48	1217.35	1265.17	1222.41	1310.09	1297.45	1078.66	1199.34	1079.78	1326.15	1275.1	1617.82	1380.93	1468.32	1458.64	160.359	157.841	161.424	140.058	139.343	141.514
515*	1135,64*	1140,521*	1183,239*	1137,467*	1230,997*	1190,808*	1015,145*	1127,54*	1012,146*	1240,06*	1202,072*	1514,876*	1289,168*	1420,59*	1354,884*	156,784*	154,826*	155,043*	134,898*	147,615*	143,67*
520	1050.12	1058.36	1099.6	1049.78	1142.86	1097.37	931.426	1039.22	933.704	1148.32	1112.86	1398.58	1195.62	1392.09	1264.52	150.473	149.042	149.535	130.204	124.816	138.711
525*	974,435*	981,624*	1013,545*	979,781*	1057,506*	1018,157*	856,334*	951,467*	861,23*	1057,342*	1027,535*	1286,262*	1111,947*	1289,351*	1173,036*	147,884*	145,163*	143,894*	125,08*	135,747*	132,074*
530	889.159	896.002	921.024	893.822	951.221	943.83	788.536	868.055	794.868	973.482	944.573	1180.54	1033.98	1195.35	1083.78	141.448	142.014	139.718	125.249	135.91	123.604
535*	802,08*	803,567*	833,291*	814,56*	878,618*	878,611*	726,73*	803,207*	725,309*	884,411*	853,86*	1068,248*	947,929*	1094,406*	1005,045*	142,866*	137,947*	135,56*	126,166*	121,282*	125,328*
540	730.642	731.057	768.554	738.971	810.251	785.8	662.248	737.784	655.183	810.919	784.441	971.066	891.005	927.922	933.95	142.613	140.447	138.329	126.857	128.142	132.543
545*	672,11*	673,836*	702,762*	687,436*	773,029*	744,38*	630,877*	695,611*	616,797*	751,495*	739,267*	897,87*	846,915*	906,4*	890,787*	161,018*	158,757*	153,589*	143,758*	158,784*	154,482*
550	629.997	639.922	662.922	639.929	736.396	697.801	590.989	673.564	604.766	707.75	703.648	822.73	838.363	935.519	868.339	187.481	183.663	178.412	168.59	181.978	173.762
555*	592,69*	598,517*	613,256*	596,327*	690,864*	650,067*	548,553*	630,2*	561,865*	656,697*	668,471*	757,748*	791,161*	958,034*	834,753*	207,319*	199,366*	196,518*	183,205*	200,424*	194,026*
560	533.402	535.136	554.694	539.297	592.621	599.221	491.695	549.64	515.069	601.773	594.063	690.337	718.986	850.98	751.801	197.913	190.637	187.995	172.797	199.145	179.29
565*	470,611*	470,386*	489,032*	476,219*	523,856*	527,426*	437,211*	489,748*	452,247*	529,435*	523,999*	589,212*	638,544*	835,986*	670,458*	180,468*	171,954*	168,614*	154,528*	175,424*	163,687*
570	414.29	416.497	429.796	419.461	466.261	455.208	380.903	437.795	394.198	466.389	462.809	523.893	560.753	715.792	587.273	158.588	154.176	149.659	138.746	154.699	146.422
575*	361,263*	360,139*	374,327*	365,744*	401,3*	408,783*	333,972*	376,936*	344,681*	401,544*	402,481*	463,563*	484,35*	626,715*	516,055*	142,051*	136,816*	133,649*	123,205*	141,064*	122,514*
580	316.869	314.357	327.97	326.022	365.3	373.71	292.747	342.229	305.572	361.686	357.762	413.575	448.467	575.307	457.159	130.264	125.441	124.536	118.237	114.036	124.412
585*	280,243*	280,206*	295,457*	291,915*	334,091*	322,75*	272,237*	315,59*	268,259*	324,221*	316,428*	366,174*	404,923*	374,811*	418,875*	122,848*	120,275*	116,233*	112,826*	122,289*	119,052*
590	254.898	254.839	264.687	255.808	306.635	282.54	241.945	284.515	250.112	288.003	288.512	320.89	367.292	370.778	374.303	118.02	113.783	112.657	106.555	116.13	113.951
595*	230,447*	233,51*	243,173*	232,797*	284,657*	257,894*	219,137*	256,337*	225,77*	259,393*	270,317*	288,083*	339,034*	432,651*	353,858*	116,47*	115,151*	113,294*	105,198*	114,599*	112,469*
600	214.886	217.346	226.995	216.283	249.697	251.998	205.206	237.462	216.133	249.704	251.413	267.209	327.531	433.558	345.522	121.024	118.421	112.894	105.377	123.973	109.205
OY29
Wavelength	OY29 (200 μM)			OY29 (50 μM)			OY29 (10 μM)			CT-DNA + H			DMSO			DMSO (- CT-DNA)			OY29 200 μM (- CT-DNA)
400	517.53	511.882	522.715	570.915	543.722	532.604	572.317	639.864	563.121	578.578	584.3	606.545	936.662	1141.95	937.756	575.342	546.505	548.928	533.302	518.052	507.063
405*	468,037*	445,941*	475,034*	502,831*	469,212*	469,246*	495,4*	504,627*	490,29*	505,448*	521,404*	521,513*	800,77*	838,745*	830,631*	476,303*	460,642*	451,062*	429,775*	421,314*	436,321*
410	435.12	425.697	477.495	500.804	451.084	462.981	479.867	482.053	476.465	484.007	501.283	507.771	749.378	836.433	756.713	435.259	417.706	410.525	402.786	384.624	402.592
415*	475,047*	452,943*	523,427*	518,109*	487,138*	498,551*	517,322*	521,899*	529,982*	517,899*	524,887*	557,179*	769,485*	806,307*	803,112*	422,476*	409,518*	405,263*	394,612*	387,928*	403,989*
420	494.933	471.235	551.657	542.736	502.459	519.966	533.302	545.046	562.714	533.388	536.673	592.103	762.087	804.029	804.91	389.676	371.843	370.455	358.271	351.778	381.218
425*	512,35*	493,992*	568,019*	556,259*	529,451*	549,196*	567,505*	584,617*	591,336*	552,533*	553,892*	635,837*	754,499*	817,421*	767,464*	338,142*	328,045*	325,758*	311,146*	304,91*	336,37*
430	608.465	586.662	671.348	672.398	629.925	653.743	684.385	696.33	693.106	657.922	654.494	769.951	842.635	888.528	868.133	330.945	317.082	314.821	301.063	290.922	335.823
435*	735,764*	701,025*	799,518*	785,01*	752,334*	772,419*	823,438*	827,65*	812,904*	779,886*	768,091*	937,089*	955,864*	1023,337*	990,38*	315,376*	297,809*	298,118*	294,833*	276,089*	312,894*
440	875.024	832.853	928.585	921.715	889.87	907.196	980.854	985.564	941.081	924.072	908.643	1118.27	1088.24	1192.71	1129.11	305.79	286.218	288.886	284.699	271.382	306.704
445*	1032,228*	984,8*	1081,452*	1084,05*	1047,574*	1066,79*	1152,284*	1158,588*	1098,048*	1092,574*	1079,868*	1314,196*	1223,908*	1340,517*	1292,725*	293,596*	283,65*	286,205*	282,018*	275,485*	307,552*
450	1229.24	1158.99	1255.34	1275.05	1232.68	1253.01	1364.05	1365.05	1270.76	1288.15	1270.53	1553.08	1418.46	1555.39	1500.79	301.029	289.777	287.227	289.473	276.281	314.198
455*	1402,959*	1325,318*	1423,786*	1447,099*	1409,208*	1440,711*	1550,222*	1544,006*	1428,99*	1479,356*	1446,12*	1788,415*	1600,789*	1744,971*	1695,739*	308,658*	292,329*	292,302*	295,61*	278,636*	307,815*
460	1529.43	1439.81	1529.1	1577.93	1522.09	1546.85	1691.53	1697.19	1531.31	1602.49	1575.75	1944.87	1720.88	1893.69	1821.87	295.712	286.965	281.712	277.756	269.85	313.039
465*	1601,211*	1512,418*	1592,135*	1636,352*	1600,361*	1621,439*	1763,27*	1762,271*	1592,999*	1668,823*	1641,529*	2011,066*	1790,623*	1965,38*	1892,753*	277,522*	269,119*	266,256*	262,702*	252,568*	294,25*
470	1602.05	1507.74	1575.7	1634.91	1587.39	1618.38	1743.15	1748.7	1571.89	1674.1	1631.32	2026.77	1751.88	1931.06	1868.79	252.577	244.19	242.531	244.274	233.737	262.57
475*	1578,521*	1505,391*	1553,508*	1638,286*	1593,784*	1619,185*	1728,378*	1774,301*	1561,554*	1662,701*	1608,063*	2025,798*	1735,616*	1892,29*	1877,569*	229,073*	224,075*	227,79*	224,13*	210,84*	231,273*
480	1562.44	1488.09	1527.13	1613.72	1572.2	1589.94	1710.76	1749.32	1536.48	1645.65	1593.73	1985.46	1702.01	1985.94	1799.49	211.251	204.298	206.546	211.242	193.422	215.729
485*	1552,505*	1473,166*	1512,331*	1584,181*	1523,394*	1548,829*	1685,25*	1687,476*	1517,538*	1616,88*	1564,956*	1941,335*	1689,23*	1883,698*	1763,797*	197,031*	194,033*	197,236*	194,076*	179,196*	207,073*
490	1501.43	1428.54	1462.4	1546.13	1489.6	1504.21	1643.8	1643.81	1470.27	1570.23	1529.07	1896.83	1628.69	1781.13	1715.44	184.581	184.222	182.982	176.827	174.283	198.428
495*	1461,221*	1384,56*	1414,382*	1499,222*	1436,009*	1445,728*	1588,355*	1577,554*	1424,41*	1524,762*	1474,135*	1846,334*	1593,331*	1705,012*	1670,275*	177,549*	177,087*	173,531*	166,804*	167,499*	184,07*
500	1397.84	1331.62	1353.87	1441.58	1385.76	1390.24	1523.61	1517.43	1364.67	1467.85	1406.18	1780.89	1517.1	1647.21	1610.16	169.145	169.441	169.754	159.614	156.349	175.3
505*	1328,564*	1268,026*	1288,43*	1388,701*	1327,265*	1332,573*	1452,721*	1450,526*	1303,602*	1402,438*	1345,871*	1705,227*	1448,056*	1638,345*	1539,658*	166,495*	163,327*	164,918*	160,972*	155,337*	167,892*
510	1252.18	1199.12	1221.1	1311.26	1256.31	1257.14	1373.39	1404.37	1234.89	1326.15	1275.1	1617.82	1380.93	1468.32	1458.64	160.359	157.841	161.424	157.405	148.745	158.31
515*	1172,382*	1124,017*	1133,926*	1218,38*	1172,372*	1169,62*	1294,523*	1308,346*	1157,985*	1240,06*	1202,072*	1514,876*	1289,168*	1420,59*	1354,884*	156,784*	154,826*	155,043*	155,619*	143,253*	159,044*
520	1087.94	1040.37	1046.28	1123.39	1089.97	1079.65	1200.27	1207.42	1071.31	1148.32	1112.86	1398.58	1195.62	1392.09	1264.52	150.473	149.042	149.535	149.074	141.784	160.324
525*	1005,153*	958,554*	968,056*	1043,262*	1001,665*	987,926*	1107,99*	1096,673*	987,896*	1057,342*	1027,535*	1286,262*	1111,947*	1289,351*	1173,036*	147,884*	145,163*	143,894*	146,572*	142,683*	147,191*
530	914.8	871.622	883.154	956.073	916.646	901.292	1011.11	1003.12	902.158	973.482	944.573	1180.54	1033.98	1195.35	1083.78	141.448	142.014	139.718	143.242	137.389	146.881
535*	821,122*	787,412*	802,953*	873,297*	830,477*	822,934*	917,619*	931,188*	813,306*	884,411*	853,86*	1068,248*	947,929*	1094,406*	1005,045*	142,866*	137,947*	135,56*	143,233*	135,417*	139,287*
540	749.218	717.321	728.706	794.13	757.717	752.069	837.383	849.696	743.912	810.919	784.441	971.066	891.005	927.922	933.95	142.613	140.447	138.329	151.484	133.763	141.419
545*	689,076*	661,975*	669,327*	730,177*	706,287*	693,436*	789,648*	790,593*	688,502*	751,495*	739,267*	897,87*	846,915*	906,4*	890,787*	161,018*	158,757*	153,589*	173,122*	156,628*	164,305*
550	660.035	616.041	626.177	687.749	658.13	636.789	740.836	752.366	646.509	707.75	703.648	822.73	838.363	935.519	868.339	187.481	183.663	178.412	190.396	188.586	196.856
555*	616,485*	573,178*	573,039*	638,717*	609,364*	585,453*	688,393*	678,963*	604,66*	656,697*	668,471*	757,748*	791,161*	958,034*	834,753*	207,319*	199,366*	196,518*	213,8*	198,144*	231,834*
560	551.659	515.807	515.793	584.259	550.016	526.324	621.837	596.381	541.379	601.773	594.063	690.337	718.986	850.98	751.801	197.913	190.637	187.995	202.351	187.026	211.953
565*	485,09*	460,403*	458,328*	515,47*	482,052*	466,184*	549,824*	535,504*	481,022*	529,435*	523,999*	589,212*	638,544*	835,986*	670,458*	180,468*	171,954*	168,614*	176,306*	166,146*	199,794*
570	425.801	400.998	402.589	452.719	423.758	407.779	487.545	468.501	426.291	466.389	462.809	523.893	560.753	715.792	587.273	158.588	154.176	149.659	151.227	148.624	175.033
575*	374,204*	349,368*	348,514*	395,371*	370,796*	363,484*	421,008*	407,476*	367,352*	401,544*	402,481*	463,563*	484,35*	626,715*	516,055*	142,051*	136,816*	133,649*	135,378*	135,772*	147,674*
580	320.936	308.22	310.771	349.151	329.818	323.814	372.129	380.832	328.188	361.686	357.762	413.575	448.467	575.307	457.159	130.264	125.441	124.536	124.61	130.259	132.701
585*	290,807*	275,395*	271,054*	312,067*	290,844*	285,96*	338,223*	344,551*	290,578*	324,221*	316,428*	366,174*	404,923*	374,811*	418,875*	122,848*	120,275*	116,233*	126,671*	118,434*	126,584*
590	265.479	246.624	245.411	276.751	263.017	251.325	301.459	310.796	265.58	288.003	288.512	320.89	367.292	370.778	374.303	118.02	113.783	112.657	120.438	117.241	127.222
595*	241,111*	222,876*	223,611*	250,918*	235,33*	227,239*	275,902*	267,005*	242,238*	259,393*	270,317*	288,083*	339,034*	432,651*	353,858*	116,47*	115,151*	113,294*	122,126*	111,622*	128,241*
600	224.484	206.292	208.057	236.514	220.335	213.743	261.589	249.136	228.655	249.704	251.413	267.209	327.531	433.558	345.522	121.024	118.421	112.894	121.286	110.346	132.985

## Sheet: Fig 4
Number of Particles per cell
DMSO pATM
Image 1						Image 2						Image 3
	Count	Total Area	Average size	% Area	Mean		Count	Total Area	Average size	% Area	Mean		Count	Total Area	Average size	% Area	Mean
HCC70 DMSO pATM 1,tif (blue)	16	341	21.312	13.336	193.439	HCC70 DMSO pATM 2,tif (blue)	17	92	5.412	2.968	220.033	HCC70 DMSO pATM 3,tif (blue)	9	51	5.667	1.723	252.772
HCC70 DMSO pATM 1,tif (blue)	21	163	7.762	6.069	193.851	HCC70 DMSO pATM 2,tif (blue)	16	212	13.25	8.399	222.388	HCC70 DMSO pATM 3,tif (blue)	7	76	10.857	2.972	253.079
HCC70 DMSO pATM 1,tif (blue)	8	31	3.875	1.24	192.651	HCC70 DMSO pATM 2,tif (blue)	6	34	5.667	2.613	219.815	HCC70 DMSO pATM 3,tif (blue)	6	57	9.5	2.257	252.538
HCC70 DMSO pATM 1,tif (blue)	2	17	8.5	0.9	196.714	HCC70 DMSO pATM 2,tif (blue)	2	2	1	0.089	214	HCC70 DMSO pATM 3,tif (blue)	11	70	6.364	2.89	253.341
HCC70 DMSO pATM 1,tif (blue)	7	71	10.143	3.993	193.232	HCC70 DMSO pATM 2,tif (blue)	4	9	2.25	0.565	213.292	HCC70 DMSO pATM 3,tif (blue)	21	312	14.857	10.541	254.036
HCC70 DMSO pATM 1,tif (blue)	6	67	11.167	3.224	193.516	HCC70 DMSO pATM 2,tif (blue)	1	13	13	0.724	235.923	HCC70 DMSO pATM 3,tif (blue)	5	90	18	3.353	254.412
HCC70 DMSO pATM 1,tif (blue)	7	46	6.571	1.648	195.31	HCC70 DMSO pATM 2,tif (blue)	17	223	13.118	7.536	222.381	HCC70 DMSO pATM 3,tif (blue)	6	41	6.833	2.09	252.597
HCC70 DMSO pATM 1,tif (blue)	1	2	2	0.046	195.5	HCC70 DMSO pATM 2,tif (blue)	15	70	4.667	3.829	219.352	HCC70 DMSO pATM 3,tif (blue)	10	95	9.5	7.976	253.119
HCC70 DMSO pATM 1,tif (blue)	4	19	4.75	0.854	189.703	HCC70 DMSO pATM 2,tif (blue)	3	3	1	0.141	212.333	HCC70 DMSO pATM 3,tif (blue)	9	30	3.333	0.952	253.637
HCC70 DMSO pATM 1,tif (blue)	2	13	6.5	0.935	194.5	HCC70 DMSO pATM 2,tif (blue)	7	11	1.571	0.34	216.857	HCC70 DMSO pATM 3,tif (blue)	1	2	2	0.092	255
						HCC70 DMSO pATM 2,tif (blue)	4	9	2.25	0.363	216.05	HCC70 DMSO pATM 3,tif (blue)	1	1	1	0.036	255
												HCC70 DMSO pATM 3,tif (blue)	0	0	NaN	0	NaN
DMSO pATM 1	74						92						86
DMSO pATM 2	92
DMSO pATM 3	86
	252
H2O2 pATM
	Count	Total Area	Average size	% Area	Mean		Count	Total Area	Average size	% Area	Mean		Count	Total Area	Average size	% Area	Mean
HCC70 H2O2 pATM 1.tif (blue)	30	326	10.867	9.957	161.400	HCC70 H2O2 pATM 2.tif (blue)	31	115	3.710	3.386	129.789	HCC70 H2O2 pATM 3.tif (blue)	37	120	3.243	3.878	209.589
						HCC70 H2O2 pATM 2.tif (blue)	22	94	4.273	4.080	130.472	HCC70 H2O2 pATM 3.tif (blue)	30	76	2.533	2.186	207.241
						HCC70 H2O2 pATM 2.tif (blue)	5	6	1.200	0.170	128.800	HCC70 H2O2 pATM 3.tif (blue)	8	21	2.625	1.262	208.689
						HCC70 H2O2 pATM 2.tif (blue)	1	1	1.000	0.025	127.000	HCC70 H2O2 pATM 3.tif (blue)	24	196	8.167	8.092	209.607
H2O2 pATM 1	30						59						99
H2O2 pATM 2	59
H2O2 pATM 3	99
H2O2 pATM 4	188
OY25 pATM
	Count	Total Area	Average size	% Area	Mean		Count	Total Area	Average size	% Area	Mean		Count	Total Area	Average size	% Area	Mean
HCC70 OY25 pATM 1,tif (blue)	21	156	7.429	5.032	213.76	HCC70 OY25 pATM 2,tif (blue)	17	301	17.706	9.798	226.548	HCC70 OY25 pATM 3,tif (blue)	19	418	22	23.536	197.91
HCC70 OY25 pATM 1,tif (blue)	18	89	4.944	3.826	214.182	HCC70 OY25 pATM 2,tif (blue)	21	189	9	6.558	224.081	HCC70 OY25 pATM 3,tif (blue)	8	399	49.875	24.509	199.878
HCC70 OY25 pATM 1,tif (blue)	5	65	13	3.443	212.435	HCC70 OY25 pATM 2,tif (blue)	6	46	7.667	3.482	225.999	HCC70 OY25 pATM 3,tif (blue)	19	90	4.737	4.981	197.404
HCC70 OY25 pATM 1,tif (blue)	8	145	18.125	8.918	219.156	HCC70 OY25 pATM 2,tif (blue)	4	44	11	8.133	223.331	HCC70 OY25 pATM 3,tif (blue)	18	229	12.722	8.391	194.359
HCC70 OY25 pATM 1,tif (blue)	12	196	16.333	15.241	217.153	HCC70 OY25 pATM 2,tif (blue)	4	10	2.5	0.762	224.083	HCC70 OY25 pATM 3,tif (blue)	9	197	21.889	15.319	197.488
HCC70 OY25 pATM 1,tif (blue)	7	49	7	2.038	217.614							HCC70 OY25 pATM 3,tif (blue)	3	3	1	0.23	192.333
HCC70 OY25 pATM 1,tif (blue)	15	109	7.267	3.912	217.888							HCC70 OY25 pATM 3,tif (blue)	7	27	3.857	1.663	196.325
HCC70 OY25 pATM 1,tif (blue)	10	40	4	1.371	218.156
HCC70 OY25 pATM 1,tif (blue)	18	190	10.556	6.786	217.308
HCC70 OY25 pATM 1,tif (blue)	8	201	25.125	10.409	216.11
HCC70 OY25 pATM 1,tif (blue)	12	183	15.25	7.977	215.16
HCC70 OY25 pATM 1,tif (blue)	16	88	5.5	3.343	214.376
OY25 pATM 1	150						52						83
OY25 pATM 2	52
OY25 pATM 3	83
	285
OY29 pATM
	Count	Total Area	Average size	% Area	Mean		Count	Total Area	Average size	% Area	Mean		Count	Total Area	Average size	% Area	Mean
HCC70 OY29 pATM 1,tif (blue)	3	90	30	4.061	219.956	HCC70 OY29 pATM 2,tif (blue)	6	49	8.167	2.595	204.462	HCC70 OY29 pATM 3,tif (blue)	17	212	12.471	7.308	223.713
HCC70 OY29 pATM 1,tif (blue)	18	120	6.667	3.84	218.27	HCC70 OY29 pATM 2,tif (blue)	8	16	2	0.609	205.354	HCC70 OY29 pATM 3,tif (blue)	4	82	20.5	3.699	225.243
HCC70 OY29 pATM 1,tif (blue)	8	37	4.625	2.095	212.205	HCC70 OY29 pATM 2,tif (blue)	5	130	26	6.274	209.521	HCC70 OY29 pATM 3,tif (blue)	13	185	14.231	4.939	223.618
HCC70 OY29 pATM 1,tif (blue)	19	69	3.632	2.124	214.689	HCC70 OY29 pATM 2,tif (blue)	14	86	6.143	4.937	203.561	HCC70 OY29 pATM 3,tif (blue)	24	581	24.208	17.746	222.072
HCC70 OY29 pATM 1,tif (blue)	7	82	11.714	3.578	213.578	HCC70 OY29 pATM 2,tif (blue)	13	311	23.923	18.69	206.053	HCC70 OY29 pATM 3,tif (blue)	13	402	30.923	22.383	225.135
HCC70 OY29 pATM 1,tif (blue)	21	156	7.429	8.263	215.744	HCC70 OY29 pATM 2,tif (blue)	31	385	12.419	10.9	206.213	HCC70 OY29 pATM 3,tif (blue)	10	56	5.6	2.405	223.081
HCC70 OY29 pATM 1,tif (blue)	8	26	3.25	1.059	214.533	HCC70 OY29 pATM 2,tif (blue)	9	175	19.444	10.034	208.268	HCC70 OY29 pATM 3,tif (blue)	27	216	8	7.162	222.039
HCC70 OY29 pATM 1,tif (blue)	21	245	11.667	13.032	217.401	HCC70 OY29 pATM 2,tif (blue)	13	88	6.769	4.564	205.892	HCC70 OY29 pATM 3,tif (blue)	27	599	22.185	18.649	222.595
HCC70 OY29 pATM 1,tif (blue)	5	90	18	6.657	217.764	HCC70 OY29 pATM 2,tif (blue)	2	49	24.5	2.445	232.228	HCC70 OY29 pATM 3,tif (blue)	13	65	5	3.681	225.801
HCC70 OY29 pATM 1,tif (blue)	7	295	42.143	17.728	218.05							HCC70 OY29 pATM 3,tif (blue)	8	272	34	14.407	225.719
HCC70 OY29 pATM 1,tif (blue)	9	213	23.667	12.816	221.043							HCC70 OY29 pATM 3,tif (blue)	10	29	2.9	1.677	222.167
HCC70 OY29 pATM 1,tif (blue)	7	90	12.857	4.245	216.442							HCC70 OY29 pATM 3,tif (blue)	2	12	6	1	222.864
												HCC70 OY29 pATM 3,tif (blue)	3	4	1.333	0.254	219.167
OY29 pATM 1	133						101						171
OY29 pATM 2	101
OY29 pATM 3	171
	405
DMSO pATR
	Count	Total Area	Average size	% Area	Mean		Count	Total Area	Average size	% Area	Mean		Count	Total Area	Average size	% Area	Mean
HCC70 DMSO pATR 1,tif (blue)	15	99	6.6	2.735	242.542	HCC70 DMSO pATR 2,tif (blue)	19	152	8	7.724	236.453	HCC70 DMSO pATR 3,tif (blue)	27	465	17.222	14.687	230.662
HCC70 DMSO pATR 1,tif (blue)	28	115	4.107	2.825	241.077	HCC70 DMSO pATR 2,tif (blue)	7	356	50.857	29.841	243.673	HCC70 DMSO pATR 3,tif (blue)	15	69	4.6	3.183	228.973
HCC70 DMSO pATR 1,tif (blue)	25	263	10.52	9.996	241.152	HCC70 DMSO pATR 2,tif (blue)	12	387	32.25	16.833	239.271	HCC70 DMSO pATR 3,tif (blue)	9	603	67	25.125	229.913
												HCC70 DMSO pATR 3,tif (blue)	12	278	23.167	15.158	231.555
												HCC70 DMSO pATR 3,tif (blue)	24	801	33.375	25.3	231.978
												HCC70 DMSO pATR 3,tif (blue)	8	24	3	1.412	230.413
DMSO pATR 1	68						38						95
DMSO pATR 2	38
DMSO pATR 3	95
	201
H2O2 pATR
	Count	Total Area	Average size	% Area	Mean		Count	Total Area	Average size	% Area	Mean		Count	Total Area	Average size	% Area	Mean
HCC70 H2O2 pATR 1,tif (blue)	8	603	75.375	24.917	231.561	HCC70 H2O2 pATR 2,tif (blue)	32	376	11.75	17.145	121.401	HCC70 H2O2 pATR 3,tif (blue)	20	216	10.8	4.519	171.215
HCC70 H2O2 pATR 1,tif (blue)	9	248	27.556	8.078	232.643	HCC70 H2O2 pATR 2,tif (blue)	14	187	13.357	8.527	124.312	HCC70 H2O2 pATR 3,tif (blue)	10	60	6	2.046	172.018
HCC70 H2O2 pATR 1,tif (blue)	11	55	5	2.707	228.461	HCC70 H2O2 pATR 2,tif (blue)	7	108	15.429	4.986	121.111	HCC70 H2O2 pATR 3,tif (blue)	10	33	3.3	1.229	172.014
						HCC70 H2O2 pATR 2,tif (blue)	16	23	1.438	0.881	120.688	HCC70 H2O2 pATR 3,tif (blue)	15	114	7.6	3.285	171.122
						HCC70 H2O2 pATR 2,tif (blue)	4	5	1.25	0.218	123.875	HCC70 H2O2 pATR 3,tif (blue)	8	19	2.375	0.365	170.85
						HCC70 H2O2 pATR 2,tif (blue)	11	41	3.727	1.05	120.68
H2O2 pATR 1	28						84						63
H2O2 pATR 2	84
H2O2 pATR 3	63
	175
OY25 pATR
		Count	Total Area	Average size	% Area	Mean		Count	Total Area	Average size	% Area	Mean			Count	Total Area	Average size	% Area	Mean
HCC70 OY25 pATR 1-1.tif (blue)	22	191	8.682	6.871	197.947	1778.182	HCC70 OY25 pATR 2.tif (blue)	12	118	9.833	3.341	175.912	1802.833	HCC70 OY25 pATR 3.tif (blue)	9	98	10.889	3.708	218.728	2482.667
HCC70 OY25 pATR 1-1.tif (blue)	23	616	26.783	21.359	200.078	5830.522	HCC70 OY25 pATR 2.tif (blue)	12	98	8.167	3.302	174.227	1516.333	HCC70 OY25 pATR 3.tif (blue)	12	26	2.167	1.271	217.672	474.750
HCC70 OY25 pATR 1-1.tif (blue)	24	231	9.625	9.440	200.234	2022.750	HCC70 OY25 pATR 2.tif (blue)	14	34	2.429	1.436	173.179	433.571	HCC70 OY25 pATR 3.tif (blue)	10	554	55.400	28.108	220.699	13115.900
HCC70 OY25 pATR 1-1.tif (blue)	17	125	7.353	5.356	199.850	1548.059	HCC70 OY25 pATR 2.tif (blue)	11	309	28.091	14.521	171.791	5428.182	HCC70 OY25 pATR 3.tif (blue)	19	569	29.947	26.005	218.961	7015.474
HCC70 OY25 pATR 1-1.tif (blue)	17	171	10.059	9.273	200.243	2095.118	HCC70 OY25 pATR 2.tif (blue)	28	100	3.571	2.294	173.675	634.036	HCC70 OY25 pATR 3.tif (blue)	14	30	2.143	0.995	218.448	467.929
HCC70 OY25 pATR 1-1.tif (blue)	5	9	1.800	0.400	197.360	356.400	HCC70 OY25 pATR 2.tif (blue)	8	211	26.375	13.648	181.543	4963.250	HCC70 OY25 pATR 3.tif (blue)	14	30	2.143	0.995	218.448	467.929
HCC70 OY25 pATR 1-1.tif (blue)	6	8	1.333	0.327	200.000	265.333	HCC70 OY25 pATR 2.tif (blue)	6	68	11.333	2.448	176.176	2057.833	HCC70 OY25 pATR 3.tif (blue)	14	313	22.357	14.451	217.748	5158.071
							HCC70 OY25 pATR 2.tif (blue)	16	494	30.875	18.075	173.574	5926.500	HCC70 OY25 pATR 3.tif (blue)	9	288	32.000	19.251	218.759	7312.667
							HCC70 OY25 pATR 2.tif (blue)	41	519	12.659	15.428	176.257	2354.610	HCC70 OY25 pATR 3.tif (blue)	9	18	2.000	0.774	219.733	438.889
							HCC70 OY25 pATR 2.tif (blue)	15	78	5.200	2.917	175.403	934.867
								163
OY25 pATR 1	114														110
OY25 pATR 2	163
OY25 pATR 3	110
	387
OY29 pATR
	Count	Total Area	Average size	% Area	Mean			Count	Total Area	Average size	% Area	Mean			Count	Total Area	Average size	% Area	Mean
HCC70 OY29 pATR 1,tif (blue)	32	976	30.5	22.703	220.221	7175.62	HCC70 OY29 pATR 2,tif (blue)	25	493	19.72	12.421	215.231	4461.24	HCC70 OY29 pATR 3,tif (blue)	21	240	11.429	6.067	203.949	2408.62
HCC70 OY29 pATR 1,tif (blue)	24	320	13.333	9.674	222.237	3110.62	HCC70 OY29 pATR 2,tif (blue)	27	152	5.63	4.317	213.867	1239.15	HCC70 OY29 pATR 3,tif (blue)	17	324	19.059	16.857	205.302	4131.35
HCC70 OY29 pATR 1,tif (blue)	36	1027	28.528	26.634	222.302	6689.19	HCC70 OY29 pATR 2,tif (blue)	22	719	32.682	21.463	213.784	7434.45	HCC70 OY29 pATR 3,tif (blue)	17	999	58.765	26.711	205.176	13259.1
HCC70 OY29 pATR 1,tif (blue)	25	916	36.64	28.932	220.177	8619.4	HCC70 OY29 pATR 2,tif (blue)	9	206	22.889	13.239	215.425	5444.78	HCC70 OY29 pATR 3,tif (blue)	9	582	64.667	33.429	203.665	14899
HCC70 OY29 pATR 1,tif (blue)	15	53	3.533	1.374	218.584	793.267	HCC70 OY29 pATR 2,tif (blue)	15	112	7.467	7.388	214.937	1644.4	HCC70 OY29 pATR 3,tif (blue)	16	158	9.875	6.979	201.845	2065.75
							HCC70 OY29 pATR 2,tif (blue)	37	227	6.135	4.853	214.071	1340.81	HCC70 OY29 pATR 3,tif (blue)	13	227	17.462	12.165	203.493	3668.77
							HCC70 OY29 pATR 2,tif (blue)	21	940	44.762	30.599	215.18	10324.4	HCC70 OY29 pATR 3,tif (blue)	1	823	823	48.129	240.759	198145
														HCC70 OY29 pATR 3,tif (blue)	0	0	NaN	0	NaN	NaN
														HCC70 OY29 pATR 3,tif (blue)	0	0	NaN	0	NaN	NaN
														HCC70 OY29 pATR 3,tif (blue)	17	257	15.118	9.843	204.24	3213.53
														HCC70 OY29 pATR 3,tif (blue)	12	101	8.417	4.024	204.716	1762.83
														HCC70 OY29 pATR 3,tif (blue)	29	756	26.069	23.427	201.805	5486.48
														HCC70 OY29 pATR 3,tif (blue)	13	152	11.692	7.759	200.816	2441.77
														HCC70 OY29 pATR 3,tif (blue)	21	56	2.667	1.541	199.484	532.048
														HCC70 OY29 pATR 3,tif (blue)	6	176	29.333	9.249	205.046	6233.17
														HCC70 OY29 pATR 3,tif (blue)	16	71	4.438	2.391	202.519	906.312
														HCC70 OY29 pATR 3,tif (blue)	11	19	1.727	0.767	199.333	344.909
OY29 pATR 1	132							156							219
OY29 pATR 2	156
OY29 pATR 3	219
	507
CTCF Whole cell													Nuclear CTCF
DMSO pATM
													Nuclear CTCF
HCC70 DMSO pATM 1				HCC70 DMSO pATM 2				HCC70 DMSO pATM 3					DMSO pATM 1					DMSO pATM 2					DMSO pATM 3
Intergated Density	Area	Mean grey value	CTCF	Intergrated Density	Area	Mean Grey Value	CTCF	Intergrated Density	Area	Mean Grey Value	CTCF		Intergrated Density	Area	Mean gray value	CTCF		Intergrated Density	Area	Mean gray value	CTCF		Intergrated Density	Area	Mean gray value
213917	2494	85.773	1.81344e+07	344414	3108	110.815	3.78218e+07	430092	2835	151.708	6.48183e+07		48398	1410	34.325	1.61286e+06		73231	1672	43.798	3.13414e+06		165466	3219	51.403	8.33998e+06
259797	2586	100.463	2.58402e+07	141362	1240	114.002	1.59742e+07	335315	2604	128.769	4.28429e+07		85961	2178	39.468	3.30675e+06		76351	1624	47.014	3.51322e+06		109687	2162	50.734	5.45517e+06
298682	3772	79.184	2.33522e+07	58265	710	82.063	4.72314e+06	371389	2486	149.392	5.51112e+07		80251	2014	39.847	3.11751e+06		100067	2252	44.435	4.34641e+06		204238	2627	77.746	1.56744e+07
284616	3212	88.61	2.49352e+07	126097	1176	107.225	1.33947e+07	313497	2776	112.931	3.509e+07		195692	2328	84.06	1.62542e+07		205869	3308	62.234	1.26062e+07		131843	2721	48.454	6.25648e+06
326385	3108	105.014	3.39486e+07	161673	1642	98.461	1.57568e+07	190455	2372	80.293	1.51017e+07		135966	2328	58.405	7.80513e+06		104236	2168	48.079	4.90733e+06		119908	2299	52.157	6.13413e+06
179129	2594	69.055	1.21906e+07	219798	2128	103.289	2.24829e+07	355878	2252	158.028	5.58828e+07		140913	2082	67.682	9.39636e+06		168773	3274	51.549	8.53131e+06		153116	2932	52.222	7.84291e+06
156118	1809	86.301	1.3317e+07	161236	1527	105.59	1.68637e+07	508668	3166	160.666	8.1217e+07		109445	2058	53.18	5.71084e+06		195749	2882	67.921	1.30997e+07		197688	3260	60.64	1.17901e+07
248027	3182	77.947	1.90849e+07	145224	1429	101.626	1.46133e+07	426842	3054	139.765	5.92307e+07		181151	2508	72.229	1.29032e+07		116005	2205	52.61	5987018		107948	2560	42.167	4.4439e+06
125147	1958	63.916	7.87375e+06	187985	2004	93.805	1.74459e+07	320436	2568	124.78	3.96636e+07		189254	2643	71.606	1.33625e+07		122708	3016	40.686	4.86979e+06		118912	2560	46.45	5.40455e+06
111837	2524	44.309	4.84355e+06	394876	2934	134.586	5.27499e+07	253051	1980	127.804	3.20879e+07		151457	2588	58.523	8.71226e+06		92713	2162	42.883	3.8831e+06		94211	2560	36.801	3.37285e+06
131462	2029	64.792	8.38622e+06	209165	2676	78.163	1.61398e+07	193307	1318	146.667	2.81585e+07		113427	1700	66.722	7.45465e+06		122237	2828	43.224	5.16133e+06		66740	2560	26.07	1.67317e+06
330550	2920	113.202	3.70884e+07	206301	2032	101.526	2.07386e+07	250000	2369	105.53	2.61325e+07		121350	1971	61.568	7.34993e+06		181588	3370	53.884	9.6031e+06		165195	2058	80.27	1.3095e+07
206915	2644	78.258	1.59858e+07	386316	3396	113.756	4.35594e+07						155960	1971	79.127	1.21847e+07		103898	2780	37.373	3.77908e+06					7.45689e+06
108580	2304	47.127	5.00847e+06	264924	2958	89.562	2.34622e+07						115009	2634	43.663	4.90663e+06		128207	2828	45.335	5.68406e+06					621408
146563	2252	65.081	9.3919e+06	162623	2292	70.952	1.13758e+07						188710	3274	57.639	1.06883e+07		148383	2828	52.469	7.63713e+06
140831	1680	83.828	1.16648e+07	233190	2546	91.591	2.11249e+07						171511	2549	67.286	1.13688e+07		88530	2222	39.842	3.43868e+06
146044	2500	58.418	8.38555e+06	327899	3274	100.152	32511843						138961	3164	43.919	5.96407e+06		73307	1594	45.989	3.29801e+06
160771	1626	98.875	1.57355e+07	164962	2279	72.384	1.17756e+07						152622	2882	52.957	7.92978e+06		84809	1958	43.314	3.58861e+06
261238	2580	101.255	2.61904e+07										217113	3658	59.353	1.26692e+07					5.94823e+06
147029	1836	80.081	1.16272e+07										222725	3558	62.598	1.37194e+07					330457
134426	2422	55.502	7.32649e+06										208608	2586	80.668	1.66194e+07
116038	2372	48.92	5.56054e+06										117785	2295	51.322	5.92718e+06
66590	1846	36.073	2.33551e+06										114037	2295	49.689	5.55235e+06
32192	1331	24.186	746404										85961	2178	39.468	3.30675e+06					Whole cell	Nuclear	Cytoplasm
116791	2058	56.75	6.5111e+06										48398	1410	34.325	1.61286e+06				DMSO 1	568743	330637	238106
													87387	1372	63.693	5.47855e+06				DMSO 2	1.21146e+06	330457	881008
		DMSO pATM 1	1.42186e+07				2.18064e+07				4.46114e+07					8.26593e+06				DMSO 3	3.71762e+06	621408	3.09621e+06
			568743				1.21146e+06				3.71762e+06					330637
CTCF Whole cell													Nuclear CTCF
HCC70 H2O2 pATM 1				HCC70 H2O2 pATM 2				HCC70 H2O2 pATM 3					H2O2 pATM 1					H2O2 pATM 2					H2O2 pATM 3
Intergated Density	Area	Mean grey value	CTCF	Intergrated Density	Area	Mean Grey Value	CTCF	Intergrated Density	Area	Mean Grey Value	CTCF		Intergrated Density	Area	Mean gray value	CTCF		Intergrated Density	Area	Mean gray value	CTCF		Intergrated Density	Area	Mean gray value
377109	3358	112.302	4.1973e+07	171286	3674	46.621	7.81424e+06	270937	2932	92.407	2.47655e+07		122698	3358	36.539	4.36056e+06		152323	3176	47.961	7.15324e+06		238571	3166	75.354	1.77387e+07
374784	3166	118.378	4.39914e+07	90151	2058	43.805	3.85891e+06	460274	3187	144.422	6.60134e+07		178654	3904	45.762	7.99691e+06		74393	2078	35.8	2588877		263452	3274	80.468	2.0936e+07
328168	3948	83.123	2.69501e+07	66195	1850	35.781	2.30233e+06	504231	3668	137.468	6.88114e+07		119403	3504	34.076	3.94937e+06		84717	2078	40.769	3.36911e+06		239788	3682	65.124	1.53762e+07
345662	4354	79.39	2.70964e+07	188398	3415	55.168	1.02051e+07	253284	2240	113.073	2.83863e+07		89143	3504	25.44	2.17866e+06		191364	3456	55.372	1.04048e+07		146064	2674	54.624	7.83254e+06
266026	3586	74.185	1.94691e+07	206815	4220	49.008	9.92878e+06	140829	1896	74.277	1.03195e+07		160203	4236	37.819	5.89852e+06		114978	2758	41.689	4.67834e+06		174020	2674	65.079	1.1151e+07
149934	1850	81.045	1.20015e+07	88414	2224	39.754	3.4264e+06	207703	1846	112.515	2.3162e+07		129033	4220	30.577	3.81641e+06		225873	4916	45.947	1.01523e+07		170011	2674	63.579	1.06391e+07
261349	4014	65.109	1.67548e+07	203534	4780	42.58	8.46295e+06	125575	1488	84.392	1.0472e+07		91477	2868	31.896	2.82627e+06		211246	4838	43.664	9.0126e+06		157324	2252	69.86	1.08333e+07
179109	2944	60.839	1.07177e+07					150048	1544	97.181	1.44318e+07		56865	2868	19.827	1.0706e+06					6.76562e+06		97540	1808	53.949	5.16465e+06
121933	3082	39.563	4.7021e+06					168661	1424	118.442	1.98079e+07		62153	1877	33.113	1.99592e+06					966517		142072	1808	78.58	1.10219e+07
116303	2426	47.94	5.45926e+06					180842	1572	115.039	2.0623e+07		105086	3790	27.727	2.80863e+06							74460	1524	48.858	3.56351e+06
66751	2404	27.767	1.78672e+06					416104	2882	144.38	5.9661e+07					3.69019e+06							161807	2643	61.221	9.74418e+06
								174823	1803	96.962	1.67764e+07					369019							165277	2643	62.534	1.01702e+07
								195607	2369	82.569	1.59555e+07												164994	3219	51.256	8.29194e+06
															Whole cell	Nuclear	Cytoplasm									1.09587e+07
		H2O2 pATM 1	1.91729e+07				6.57125e+06				2.91681e+07			H202 1	1.74299e+06	369019	1.37397e+06									842978
			1.74299e+06				938750				2.2437e+06			H202 2	938750	966517	-27766.8
														H202 3	2.2437e+06	842978	1.40072e+06
CTCF Whole cell													Nuclear CTCF
OY25 pATM
HCC70 OY25 pATM 1				HCC70 OY25 pATM 2				HCC70 OY25 pATM 3					OY25 pATM 1					OY25 pATM 2					OY25 pATM 3
Intergated Density	Area	Mean grey value	CTCF	Intergrated Density	Area	Mean Grey Value	CTCF	Intergrated Density	Area	Mean Grey Value	CTCF		Intergrated Density	Area	Mean gray value	CTCF		Intergrated Density	Area	Mean gray value	CTCF		Intergrated Density	Area	Mean gray value
298414	2960	100.816	2.97865e+07	127318	1457	87.384	1.09982e+07	188112	3203	58.73	1.08597e+07		119989	1922	62.429	7.3708e+06		69317	1292	53.651	3.64961e+06		231654	2812	82.381	1.88522e+07
115366	2044	56.441	6.39601e+06	176421	1456	121.168	2.12002e+07	128938	1700	75.846	9.65049e+06		222531	3166	70.288	1.54187e+07		107803	1292	83.439	8.88717e+06		116355	1930	60.288	6.89845e+06
366323	2736	133.89	4.86807e+07	143882	2088	68.909	9.77088e+06	200214	1737	115.264	2.28773e+07		156034	3166	49.284	7.53395e+06		209091	2486	84.107	1.73769e+07		86986	2148	40.496	3.4356e+06
289542	2508	115.447	3.31372e+07	429253	2832	151.572	6.46335e+07	128942	1664	77.489	9.86264e+06		131103	2726	48.094	6.17416e+06		266076	2882	92.323	2.42989e+07		156316	2148	72.773	1.12193e+07
193634	2128	90.993	1.74257e+07	212522	2004	106.049	2.23252e+07	102445	1826	56.104	5.64513e+06		140396	2377	59.064	8.15195e+06		138853	2142	64.824	8.86215e+06		128202	2148	59.684	7.52341e+06
234155	2082	112.466	2.61003e+07	129436	1960	66.039	8.41839e+06	179730	2404	74.763	1.32574e+07		172773	2014	85.786	1.46487e+07		114967	2142	53.673	6.05566e+06		125270	2295	54.584	6.71247e+06
377144	3062	123.169	4.60753e+07	198126	2033	97.455	1.91102e+07	231784	2045	113.342	2.60391e+07		142871	2832	50.449	7.06483e+06		157829	2279	69.254	1.07725e+07		196405	1971	99.647	1.93748e+07
216247	1490	145.132	3.11681e+07	447425	3117	143.543	6.37773e+07	290069	2099	138.194	3.97957e+07		105945	1576	67.224	7.0161e+06		207665	2643	78.572	1.6109e+07		166711	1971	84.582	1.3934e+07
215544	1528	141.063	3.01897e+07	373075	3684	101.269	3.74079e+07	129063	1258	102.594	1.3112e+07		68831	1312	52.463	3.54225e+06		375785	3740	100.477	3.7382e+07		150559	1796	83.83	1.24708e+07
309736	2631	117.726	3.61542e+07	184255	2040	90.321	1.64578e+07	179607	2029	88.52	1.57192e+07		133593	2360	56.607	7.42871e+06		146562	2452	59.772	8.61374e+06		159200	1796	88.641	1.39524e+07
333211	2661	125.22	41391471	399255	3728	107.096	4.23594e+07	229310	1490	153.899	3.50613e+07		159361	3072	51.875	8.10749e+06		219195	3816	57.441	1.23716e+07		160957	1628	98.868	1.57525e+07
369855	2627	140.79	5.1702e+07	210694	1990	105.876	2.20967e+07	378685	2467	153.5	57749463		184386	3072	60.021	1.08826e+07		105458	1740	60.608	6.28614e+06		167579	2868	58.431	9.62423e+06
374311	3160	118.453	4.39639e+07	183093	2294	79.814	1.44303e+07	372879	2849	130.881	4.84299e+07		161638	2082	77.636	1.23873e+07		161401	2217	72.802	1.15889e+07		145528	2868	50.742	7.23885e+06
156232	2304	67.809	1.04377e+07	166841	1642	101.608	1.67855e+07	191177	2123	90.05	1.70243e+07		250599	3410	73.489	1.81657e+07		148339	2217	66.91	9.77702e+06		216636	2831	76.523	1.6361e+07
286014	1840	155.442	4.41726e+07										113991	1512	75.391	8.4799e+06
221034	1848	119.607	2.62162e+07										192105	2870	66.936	1.26666e+07
349074	3015	115.779	4.00664e+07										115663	1857	62.285	7.08841e+06
339932	2549	133.359	4.49931e+07										125783	2342	53.708	6.62977e+06													Whole cells	Nuclear	Cytoplasm
173232	2115	81.906	1.40155e+07										142260	1700	83.682	1.17623e+07												OY25 1	1.72319e+06	500056	1.22314e+06
																9.50107e+06					1.30022e+07					1.16679e+07		Oy25 2	1.88659e+06	928731	957859
		OY25 pATM 1	3.27407e+07				2.64123e+07				2.32203e+07					500056					928731					833419		OY253	1.65859e+06	833419	825171
			1.72319e+06				1.88659e+06				1.65859e+06
CTCF Whole cell
													Nuclear CTCF
OY29 pATM													OY29 pATM 1					OY29 pATM 2					OY29 pATM 3
HCC70 OY29 pATM 1				HCC70 OY29 pATM 2				HCC70 OY29 pATM 3					Intergrated Density	Area	Mean gray value	CTCF		Intergrated Density	Area	Mean gray value	CTCF		Intergrated Density	Area	Mean gray value
Intergated Density	Area	Mean grey value	CTCF	Intergrated Density	Area	Mean Grey Value	CTCF	Intergrated Density	Area	Mean Grey Value	CTCF		188274	2627	71.669	1.33051e+07		151576	1946	77.891	1.16548e+07		122707	1538	79.783	9.66723e+06
175936	2072	84.911	1.4763e+07	128561	2672	48.114	6.05702e+06	390717	2557	152.803	5.9312e+07		326107	4120	79.152	2.54859e+07		170496	2835	60.14	1.00831e+07		203714	3142	64.836	1.30043e+07
246703	2238	110.234	2.69484e+07	164041	2627	62.444	1.00793e+07	271308	2414	112.389	3.02207e+07		128811	2299	56.029	7.08834e+06		154808	2514	61.578	9.37796e+06		185930	2868	64.829	1.18677e+07
223932	2336	95.861	2.12424e+07	255877	2168	118.024	2.99438e+07	299122	2730	109.568	3.24751e+07		163343	2299	71.05	1.14422e+07		189774	2292	82.798	1.55231e+07		231336	2508	92.239	2.11069e+07
485118	3836	126.465	6.08653e+07	246513	2703	91.2	22235472	459329	3716	123.608	5.63174e+07		161305	2452	65.785	1.04501e+07		167354	1550	107.97	1.79019e+07		252256	3725	67.72	1.68305e+07
206050	1885	109.31	2.23173e+07	226103	1776	127.31	2.85591e+07	576417	3635	158.574	9.08283e+07		176021	2044	86.116	1.49822e+07		146703	1565	93.74	1.36052e+07		236733	3370	70.247	1.63931e+07
217707	2115	102.935	2.2192e+07	575152	4527	127.049	7.24973e+07	296766	1888	157.185	4.63504e+07		267281	2580	103.597	2.74222e+07		135102	1565	86.327	1.15278e+07		136758	1880	72.744	9.81157e+06
284526	3117	91.282	2.56876e+07	243038	1760	138.09	3.33181e+07	274808	2404	114.313	3.11393e+07		280494	3150	89.046	2.46964e+07		177163	2014	87.966	1.54072e+07		114345	1880	60.822	6.84035e+06
268828	2807	95.771	2.54771e+07	214544	2338	91.764	1.94729e+07	475014	2960	160.478	7.57543e+07		177160	1928	91.888	1.61017e+07		194634	2014	96.641	1.8615e+07		263346	3228	81.582	2.12209e+07
249669	1990	125.462	3.10743e+07	263314	1795	146.693	3.8363e+07	507902	2960	171.589	8.66425e+07		182937	1928	94.884	1.71749e+07		248483	2720	91.354	2.24514e+07		197670	3228	61.236	1.19069e+07
297931	2128	140.005	4.14139e+07	235606	2353	100.13	2.33556e+07	246336	1663	148.127	3.62427e+07		245654	2524	97.327	2.36631e+07		172666	1565	110.33	1.88776e+07		138313	1988	69.574	9.48468e+06
260321	2912	89.396	2.30113e+07	460038	2733	168.327	7.69768e+07	268436	2014	133.285	3.55101e+07		230031	2328	98.811	2.24996e+07		234255	1946	120.378	2.79649e+07		145302	1988	73.09	1.04748e+07
291672	1959	148.888	4.31348e+07	243381	2223	109.483	2.64027e+07	239604	1783	134.383	3.19591e+07		133648	2072	64.502	8.48692e+06		162620	3164	51.397	8.19556e+06		126577	1930	65.584	8.17485e+06
204551	2156	94.875	1.92022e+07	231452	2308	100.282	2.2979e+07	215180	1807	119.081	2.54087e+07		213784	2423	88.231	1.86486e+07		142950	1487	96.133	1.35993e+07		140236	1930	72.661	1.00495e+07
449947	3674	122.468	5.46542e+07	236100	2644	89.297	2.08469e+07	191068	1523	125.455	2.37794e+07		121135	1702	71.172	8.50029e+06							80395	1422	56.537	4.4649e+06
228073	2510	90.866	2.0496e+07					162630	1674	97.151	1.5637e+07		105643	1398	75.567	7.87748e+06							123938	1354	91.535	1.12207e+07
277866	1689	164.515	4.54353e+07										44421	1410	31.504	1.35502e+06
274610	1930	142.285	3.87983e+07													1.52459e+07					1.53418e+07					1.20324e+07
																896817					1.09584e+06					752027
		OY29 pATM 1	3.15714e+07				3.07919e+07				4.51718e+07
			1.85714e+06	0	0	0	2.19942e+06	0	0	0	3.01145e+06					Whole cells	Nuclear	Cytoplasm
															OY29 1	1.85714e+06	896817	960322
															OY29 2	2.19942e+06	1.09584e+06	1.10358e+06
CTCF Whole cell															OY29 3	3.01145e+06	752027	2.25943e+06
DMSO pATR
HCC70 DMSO pATR 1				HCC70 DMSO pATM 2				HCC70 DMSO pATM 3					Nuclear CTCF
Intergated Density	Area	Mean grey value	CTCF	Intergrated Density	Area	Mean Grey Value	CTCF	Intergrated Density	Area	Mean Grey Value	CTCF		DMSO pATR 1					DMSO pATR 2					DMSO pATR 3
631584	4192	150.664	9.45254e+07	337630	2368	142.58	4.78017e+07	539605	3334	161.849	8.67949e+07		Intergrated Density	Area	Mean gray value			Intergrated Density	Area	Mean gray value			Intergrated Density	Area	Mean gray value
701084	3313	211.616	1.4766e+08	300604	2014	149.257	4.45666e+07	300753	2252	133.549	3.98645e+07		237617	2854	83.258	1.95459e+07		252232	2644	95.398	2.38102e+07		294867	3293	89.544	2.61087e+07			Whole cells	Nuclear	Cytoplasm
421098	3436	122.555	5.11866e+07	296143	3264	90.73	2.65729e+07	406031	2279	178.162	7.19333e+07		136689	2004	68.208	9.18659e+06		142525	1778	80.16	1.12823e+07		227169	2557	88.842	1.9955e+07		DMSO 1	8.83894e+06	4.4099e+06	4.42904e+06
385456	3062	125.884	4.81373e+07	253103	2259	112.042	2.81051e+07	306050	1885	162.361	4.93845e+07		426253	3796	112.29	4.74377e+07		197097	3117	63.233	1.22659e+07		215438	2557	84.254	1.79361e+07		DMSO2	7.82524e+06	3.57473e+06	4.25051e+06
401659	2299	174.71	6.97722e+07	338058	2336	144.717	4.85847e+07	566385	3403	166.437	9.3701e+07		398063	4060	98.045	3.863e+07		239610	2414	99.258	2.35436e+07		218766	2205	99.214	2.14859e+07		DMSO 3	8.0528e+06	2.69966e+06	5.35314e+06
149039	1470	101.387	1.49616e+07					272816	2467	110.586	2.98968e+07		324978	3316	98.003	3.15238e+07		214018	2452	87.283	1.84661e+07		290157	3300	87.926	2.52222e+07
138431	2736	50.596	6.86562e+06					251549	2720	92.481	2.3012e+07		254729	2328	109.42	2.76177e+07							134091	1700	78.877	1.04426e+07
													361115	3068	117.704	4.21436e+07							159753	2260	70.687	1.11327e+07
																3.08693e+07					1.78736e+07					1.88976e+07
		DMSO pATR 1	6.18726e+07				3.91262e+07				5.63696e+07					4.4099e+06					3.57473e+06					2.69966e+06
			8.83894e+06	0	0	0	7.82524e+06	0	0	0	8.0528e+06
													Nuclear CTCF
CTCF Whole cell													H2O2 pATR 1					H2O2 pATR 2					H2O2 pATR 3
HCC70 H2O2 pATR 1				HCC70 H2O2 pATR 2				HCC70 H2O2 pATR 3					Intergrated Density	Area	Mean gray value	CTCF		Intergrated Density	Area	Mean gray value	CTCF		Intergrated Density	Area	Mean gray value
Intergated Density	Area	Mean grey value	CTCF	Intergrated Density	Area	Mean Grey Value	CTCF	Intergrated Density	Area	Mean Grey Value	CTCF		152043	3427	44.366	6.5935e+06		52928	2357	22.456	1.13562e+06		341369	5324	64.119	2.15469e+07
374528	3219	116.349	4.32014e+07	170629	2740	62.273	1.0455e+07	373708	3524	106.047	3.92569e+07		145985	2557	57.092	8.18859e+06		86693	2357	36.781	3.10196e+06		165792	3804	43.584	7.06008e+06
213266	2193	97.249	2.05266e+07	168056	2299	73.1	1.21168e+07	182192	2116	86.102	1.55049e+07		114297	2044	55.918	6.27696e+06		89457	2123	42.137	3.67999e+06		126007	2338	53.895	6.66514e+06
218046	2053	106.208	2.29402e+07	221800	3267	67.891	1.48364e+07	266207	2810	94.736	2.49532e+07		143569	2557	56.147	7.9174e+06		91031	2188	41.605	3.69631e+06		152189	3260	46.684	6.9526e+06
478763	2780	172.217	8.19724e+07	191237	1994	95.906	1.81495e+07	557745	5077	109.857	6.07144e+07		223965	5267	42.522	9.29948e+06		124481	2188	56.893	6.95762e+06		115985	2252	51.503	5.85759e+06			Whole cell	Nuclear	Cytoplasm
338757	3728	90.868	3.04434e+07	101264	2588	39.128	3.86099e+06	199454	1880	106.093	2.09612e+07		91294	1766	51.695	4.62815e+06		144510	3228	44.768	6.32491e+06		257933	4160	62.003	1.57347e+07		H2O2 1	3.16485e+06	930138	2.23471e+06
204577	1885	108.529	2.1998e+07	161013	2447	65.8	1.04336e+07	413932	3591	115.269	4.72996e+07		332940	4250	78.339	2.57492e+07		147054	2721	54.044	7.80033e+06		371828	5884	63.193	2.31251e+07		H2O2 2	1.00957e+06	613772	395799
465778	3682	126.501	5.84556e+07	125323	2594	48.313	5.92941e+06	546755	5625	97.201	5.25984e+07		127941	1638	78.108	9.86527e+06		163345	2700	60.498	9.7187e+06		205601	3054	67.322	1.36359e+07		H2O2 3	3.9617e+06	1.38867e+06	2.57303e+06
418945	3364	124.538	5.17556e+07	93026	2504	37.151	3.36298e+06	315328	3160	99.787	3.11503e+07		148599	2486	59.774	8.73376e+06		152190	3108	48.967	7.3001e+06		192208	3054	62.936	1.19046e+07
426928	2510	170.091	7.21897e+07	78101	2252	34.681	2.63052e+06	266801	2478	107.668	2.84591e+07		195970	2917	67.182	1.29697e+07
121374	1686	71.989	8.61622e+06										154886	1968	78.702	1.2035e+07
207579	1947	106.615	2.19235e+07										276279	3476	79.482	2.16829e+07
275768	3458	79.748	2.17162e+07													1.11617e+07					5.52395e+06					1.24981e+07
																930138					613772					1.38867e+06
		H2O2 pATR 1	3.79782e+07				9.08614e+06				3.56553e+07
			3.16485e+06	0	0	0	1.00957e+06	0	0	0	3.9617e+06
CTCF Whole cell													Nuclear CTCF
HCC70 OY25 pATR 1				HCC70 OY25 pATR 2				HCC70 OY25 pATR 3					OY25 pATR 1					OY25 pATR 2					OY25 pATR 3
Intergated Density	Area	Mean grey value	CTCF	Intergrated Density	Area	Mean Grey Value	CTCF	Intergrated Density	Area	Mean Grey Value	CTCF		Intergrated Density	Area	Mean gray value	CTCF		Intergrated Density	Area	Mean gray value	CTCF		Intergrated Density	Area	Mean gray value
375011	2602	144.124	5.36731e+07	252084	2932	85.977	2.14213e+07	221320	1968	112.459	2.46681e+07		260788	2643	98.671	2.54714e+07		296867	2686	110.524	3.25141e+07		308042	2791	110.37	3.36906e+07
400934	2508	159.862	6.36932e+07	351593	3300	106.543	3.71082e+07	328510	2032	161.668	5.2781e+07		217489	2242	97.007	2.08805e+07		433763	3505	123.755	5.32466e+07		209089	2328	89.815	1.85702e+07
255488	2044	124.994	3.1679e+07	267605	3068	87.225	2.30742e+07	592820	3124	189.763	1.11902e+08		229618	2044	112.338	2.55652e+07		333577	2500	133.431	4.41759e+07		227968	2004	113.756	2.57048e+07
304137	2500	121.655	3.66956e+07	290768	3239	89.771	2.58118e+07	317300	2486	127.635	4.01813e+07		183469	1776	103.305	1.87698e+07		297972	2468	120.734	3.56774e+07		171614	2004	85.636	1.45247e+07				Whole cell	Nuclear	Cytoplasm
241792	1804	134.031	3.21658e+07	228737	1885	121.346	2.75276e+07	238440	1980	120.424	2.84755e+07		320038	2917	109.715	3.47929e+07		252007	1914	131.665	3.29285e+07		330537	3313	99.77	3.26471e+07			OY25 1	5.4478e+06	3.44245e+06	2.00535e+06
238591	2264	105.385	2.49053e+07	249620	2205	113.206	2.80089e+07	126891	1729	73.39	9.18564e+06		259050	2510	103.207	2.64767e+07		262954	3596	73.124	1.89653e+07		226020	2467	91.617	2.04813e+07			OY25 2	2.37539e+06	3.20585e+06	-830459
244622	2455	99.642	2.413e+07	425716	3268	130.268	5.50315e+07	186996	2168	86.253	1.5942e+07		206387	2516	82.03	1.67235e+07		327618	2884	113.598	3.68891e+07		206068	1928	106.882	2.18189e+07			OY25 3	2.64406e+06	1.40764e+06	1.23642e+06
				290528	2508	115.841	3.33645e+07	202508	2242	90.325	1.8089e+07							389518	3228	120.669	4.66132e+07		224066	2053	109.141	2.42307e+07
				178261	2208	80.734	1.42135e+07	217100	1930	112.487	2.42038e+07							248793	2604	95.543	2.35216e+07		173736	1877	92.56	1.59073e+07
				114522	1888	60.658	6.83215e+06	225213	1866	120.693	2.69564e+07							294013	2604	112.908	3.29024e+07		237087	2467	96.103	2.25477e+07
				176120	2040	86.333	1.50288e+07	358153	2467	145.178	5.16378e+07							257763	2162	119.224	3.04738e+07		257109	2467	104.219	2.65385e+07
								322759	2014	160.258	5.1402e+07												207645	2033	102.137	2.10006e+07
								398656	2334	170.804	6.76934e+07												190933	2033	93.917	1.77409e+07
								333751	2742	121.718	4.02898e+07												188599	1659	113.682	2.12517e+07
								333889	1920	173.901	5.77297e+07												230113	1868	123.187	2.81168e+07
								328794	1928	170.536	5.57424e+07												171562	1868	91.843	1.55852e+07
																2.40972e+07					3.52644e+07					2.25223e+07
		OY25 pATR 1	3.81346e+07				2.61293e+07				4.2305e+07					3.44245e+06					3.20585e+06					1.40764e+06
			5.4478e+06	0	0	0	2.37539e+06	0	0	0	2.64406e+06	0
													Nuclear CTCF
CTCF Whole cell													OY29 pATR 1					OY29 pATR 2					OY29 pATR 3
HCC70 OY29 pATR 1				HCC70 OY29 pATR 2				HCC70 OY29 pATR 3					Intergrated Density	Area	Mean gray value	CTCF		Intergrated Density	Area	Mean gray value	CTCF		Intergrated Density	Area	Mean gray value
Intergated Density	Area	Mean grey value	CTCF	Intergrated Density	Area	Mean Grey Value	CTCF	Intergrated Density	Area	Mean Grey Value	CTCF		308886	4834	63.899	1.94286e+07		254031	3521	72.147	1.80735e+07		426118	3968	107.389	4.53343e+07
448958	4354	103.114	4.58449e+07	350337	3580	97.859	3.39333e+07	284334	2793	101.802	2.86614e+07		314120	4181	75.13	2.32857e+07		247452	4130	59.916	1.45789e+07		334325	3470	96.347	3.18769e+07
522860	3816	137.018	7.11184e+07	565015	3851	146.719	8.23334e+07	260090	2254	115.39	2.97517e+07		297045	3403	87.289	2.56317e+07		193049	3737	51.659	9.77967e+06		197120	2162	91.175	1.77753e+07
623489	3264	191.02	1.18475e+08	471043	3368	139.858	6.54081e+07	293864	2870	102.392	2.97955e+07		227193	4020	56.516	1.26128e+07		163108	2552	63.914	1.02618e+07		264217	2338	113.01	2.95949e+07
578973	3532	163.922	9.43274e+07	262431	2644	99.255	2.57852e+07	276019	2088	132.193	3.62118e+07		240878	3586	67.172	1.59394e+07		69443	1391	49.923	3.39736e+06		177938	1826	97.447	1.71616e+07
626768	3268	191.789	1.1958e+08	198269	1597	124.151	2.4417e+07	329671	2966	111.15	3.63133e+07		406469	4779	85.053	3.41649e+07		105574	1592	66.315	6.89557e+06		220802	1892	116.703	2.55475e+07
759995	4779	159.028	1.201e+08	261640	2091	125.127	3.24766e+07	271757	2014	134.934	3.63975e+07							244549	3532	69.238	1.66875e+07		249366	2120	117.625	2.90823e+07
				567884	3926	144.647	8.15748e+07	546960	3316	164.946	8.96719e+07							220723	3368	65.535	1.42444e+07		326101	4128	78.997	2.54349e+07
				587610	3476	169.048	9.87467e+07	285841	2414	118.41	3.35606e+07							231217	4326	53.448	1.21269e+07		281971	2944	95.778	2.67246e+07				Whole cell	Nuclear	Cytoplasm
				517361	3054	169.404	8.71257e+07	425322	2710	156.945	6.63268e+07												277909	2292	121.252	3.34191e+07			OY29 1	1.5818e+07	3.64064e+06	1.21773e+07
								272426	2088	130.472	3.52715e+07												212615	2292	92.764	1.95104e+07			OY29 2	6.56544e+06	1.3092e+06	5.25624e+06
								289678	2242	129.205	3.71382e+07												270942	2292	118.212	3.17577e+07			OY29 3	3.03362e+06	1.99677e+06	1.03685e+06
								282578	1702	166.027	4.6633e+07												349860	2970	117.798	4.08629e+07
								496794	2835	175.236	8.65594e+07												292696	2478	118.118	3.428e+07
								261390	1940	134.737	3.49575e+07												340100	2804	121.291	4.0911e+07
								452273	3668	123.302	5.53139e+07					2.18439e+07					1.17828e+07					2.99516e+07
																3.64064e+06					1.3092e+06					1.99677e+06
		OY29 pATR 2	9.49078e+07				5.9089e+07				4.55043e+07
			1.5818e+07	0	0	0	6.56544e+06	0	0	0	3.03362e+06

## Sheet: Fig 5
Number of particles per nucleus								Number of cells with punctae
	Count	Total area	Average Size	% Area	Mean	IntDen		6
UT_571.tif (red)	24	0.714	0.030	8.289	255.000	7.585		1
UT_571.tif (red)	36	0.578	0.016	5.524	255.000	4.094		5
UT_571.tif (red)	36	0.578	0.016	5.524	255.000	4.094		4
UT_571.tif (red)	53	2.515	0.047	19.424	255.000	12.102		6
UT_571.tif (red)	54	1.965	0.036	12.188	255.000	9.280		2
UT_571.tif (red)	15	0.516	0.034	5.516	255.000	8.773		4
UT_572.tif (red)	28	2.441	0.087	18.161	255.000	22.228		7
UT_575.tif (red)	18	1.642	0.091	12.228	255	23.256		3
UT_575.tif (red)	40	1.357	0.034	11.528	255	8.649		4
UT_575.tif (red)	18	1.642	0.091	11.207	255	23.256
UT_575.tif (red)	6	0.586	0.098	6.096	255	24.925
UT_575.tif (red)	6	0.373	0.062	3.967	255	15.873
UT_577.tif (red)	45	1.945	0.043	12.944	255	11.020
UT_577.tif (red)	23	0.546	0.024	5.034	255	6.058
UT_577.tif (red)	11	0.700	0.064	6.445	255	16.219
UT_577.tif (red)	43	1.811	0.042	12.224	255	10.742
UT_579.tif (red)	9	0.661	0.073	6.757	255	18.735
UT_579.tif (red)	8	0.782	0.098	7.986	255	24.913
UT_579.tif (red)	50	1.063	0.021	7.534	255	5.422
UT_579.tif (red)	87	0.458	0.005	4.035	255	1.341
UT_579.tif (red)	14	0.765	0.055	6.473	255	13.937
UT_579.tif (red)	16	0.582	0.036	8.747	255	9.273
UT_585.tif (red)	46	2.832	0.062	20.268	255	15.700
UT_585.tif (red)	24	1.752	0.073	15.602	255	18.617
UT_585.tif (red)	17	1.891	0.111	16.834	255	28.358
UT_585.tif (red)	22	1.428	0.065	11.391	255	16.556
UT_587.tif (red)	21	0.627	0.030	8.046	255	7.608
UT_587.tif (red)	15	0.838	0.056	10.766	255	14.252
UT_589.tif (red)	33	2.023	0.061	13.281	255	15.631
UT_589.tif (red)	30	2.669	0.089	17.846	255	22.687
UT_589.tif (red)	19	0.678	0.036	4.537	255	9.106
UT_589.tif (red)	10	0.208	0.021	1.389	255	5.299
UT_589.tif (red)	4	0.323	0.081	3.197	255	20.607
UT_589.tif (red)	2	0.213	0.107	2.613	255	27.185
UT_589.tif (red)	7	0.265	0.038	2.041	255	9.668
UT_591.tif (red)	24	2.800	0.117	24.138	255	29.753
UT_591.tif (red)	16	3.640	0.228	36.430	255	58.017
UT_591.tif (red)	19	0.898	0.047	6.100	255	12.046
UT_593.tif (red)	19	0.187	0.010	1.561	255	2.503
UT_593.tif (red)	7	0.925	0.132	5.612	255	33.697
UT_593.tif (red)	31	4.241	0.137	26.063	255	34.886
UT_593.tif (red)	35	2.641	0.075	18.238	255	19.240
	1006
	23.9524
								Number of cells with punctae
	Count	Total area	Average Size	% Area	Mean	IntDen		1
DMSO_595.tif (red)	28	4.134	0.019	34.152	255	4.748		2
DMSO_598.tif (red)	41	4.411	0.108	27.366	255	27.434		2
DMSO_598.tif (red)	21	4.753	0.226	19.640	255	57.714		2
DMSO_600.tif (red)	73	6.468	0.089	32.589	255	22.592		2
DMSO_600.tif (red)	96	3.925	0.041	20.766	255	10.426		6
DMSO_602.tif (red)	45	3.971	0.088	25.466	255	22.500		6
DMSO_602.tif (red)	20	1.636	0.082	11.354	255	20.863		4
DMSO_604.tif (red)	53	3.995	0.075	18.477	255	19.221		3
DMSO_604.tif (red)	21	3.610	0.172	24.089	255	43.840		1
DMSO_606.tif (red)	28	2.483	0.089	19.835	255	22.616		7
DMSO_606.tif (red)	43	2.880	0.067	25.197	255	17.078		2
DMSO_606.tif (red)	37	3.165	0.086	22.672	255	21.816		3
DMSO_606.tif (red)	10	0.273	0.027	1.631	255	6.953
DMSO_606.tif (red)	8	0.627	0.078	3.751	255	19.991
DMSO_608.tif (red)	31	3.805	0.123	31.249	255.000	31.296
DMSO_608.tif (red)	35	2.793	0.080	22.752	255.000	20.346
DMSO_608.tif (red)	31	3.910	0.126	30.647	255.000	32.162
DMSO_608.tif (red)	2	0.668	0.334	9.269	255.000	85.180
DMSO_608.tif (red)	3	0.488	0.163	3.929	255.000	41.467
DMSO_608.tif (red)	57	3.049	0.053	19.711	255.000	13.640
DMSO_608.tif (red)	10	1.647	0.165	14.920	255.000	42.010
DMSO_613.tif (red)	18	5.216	0.290	40.924	255.000	73.898
DMSO_613.tif (red)	24	5.533	0.231	48.477	255.000	58.788
DMSO_613.tif (red)	49	4.781	0.098	37.460	255.000	24.883
DMSO_613.tif (red)	30	4.478	0.149	33.530	255.000	38.061
DMSO_615.tif (red)	33	3.733	0.113	28.861	255.000	28.846
DMSO_615.tif (red)	18	1.686	0.094	20.257	255.000	23.879
DMSO_615.tif (red)	25	2.857	0.114	27.757	255.000	29.140
DMSO_617.tif (red)	47	3.284	0.070	22.503	255.000	17.820
DMSO_620.tif (red)	33	2.681	0.081	18.704	255.000	20.718
DMSO_620.tif (red)	37	2.582	0.070	22.281	255.000	17.793
DMSO_620.tif (red)	66	0.481	0.007	3.370	255.000	1.860
DMSO_620.tif (red)	28	5.133	0.183	32.427	255.000	46.748
DMSO_620.tif (red)	13	1.071	0.082	12.917	255.000	30.353
DMSO_620.tif (red)	3	0.707	0.236	6.956	255.000	60.079
DMSO_620.tif (red)	2	0.056	0.028	0.539	255.000	7.153
DMSO_622-1.tif (red)	54	4.047	0.075	30.734	255.000	19.113
DMSO_622-1.tif (red)	24	1.896	0.079	14.680	255.000	20.142
DMSO_624.tif (red)	39	3.232	0.083	22.825	255.000	21.130
DMSO_624.tif (red)	44	2.501	0.057	16.587	255.000	14.492
DMSO_624.tif (red)	44	5.012	0.114	33.672	255.000	29.046
	1324
	32.2927
								Number of cells with punctae
	Count	Total area	Average Size	% Area	Mean	IntDen		4
Oxaliplatin _628.tif (red)	74	0.544	0.007	4.262	255	1.875		5
Oxaliplatin _628.tif (red)	42	2.000	0.048	18.185	255	12.144		4
Oxaliplatin _628.tif (red)	12	1.508	0.126	13.710	255	32.043		6
Oxaliplatin _628.tif (red)	28	5.469	0.195	49.721	255	49.804		5
Oxaliplatin _626.tif (red)	32	2.623	0.082	26.598	255	20.898		6
Oxaliplatin _626.tif (red)	61	2.786	0.046	22.634	255	11.646		2
Oxaliplatin _626.tif (red)	21	1.563	0.074	12.702	255	18.985		6
Oxaliplatin _626.tif (red)	6	0.224	0.037	1.819	255	9.514		2
Oxaliplatin _626.tif (red)	5	0.233	0.047	1.890	255	11.865		5
Oxaliplatin _630.tif (red)	32	2.313	0.072	22.267	255	18.434		5
Oxaliplatin _630.tif (red)	35	3.770	0.108	31.433	255	27.464		5
Oxaliplatin _630.tif (red)	19	2.775	0.146	23.142	255	37.247
Oxaliplatin _630.tif (red)	6	0.357	0.060	2.979	255	15.181
Oxaliplatin _632.tif (red)	21	2.131	0.101	14.432	255	25.880
Oxaliplatin _632.tif (red)	4	0.621	0.155	7.651	255	39.602
Oxaliplatin _632.tif (red)	23	2.376	0.103	21.189	255	26.338
Oxaliplatin _632.tif (red)	30	2.532	0.084	20.386	255	21.518
Oxaliplatin _632.tif (red)	28	2.682	0.096	18.940	255	24.422
Oxaliplatin _632.tif (red)	28	2.682	0.096	19.863	255	24.422
Oxaliplatin _634.tif (red)	12	1.218	0.101	13.699	255	25.878
Oxaliplatin _634.tif (red)	64	2.447	0.038	14.265	255	9.750
Oxaliplatin _634.tif (red)	33	3.701	0.112	39.305	255	28.596
Oxaliplatin _634.tif (red)	45	3.577	0.079	37.186	255	20.272
Oxaliplatin _634.tif (red)	4	1.485	0.371	6.332	255	94.691
Oxaliplatin _636.tif (red)	112	1.921	0.017	17.406	255	4.373
Oxaliplatin _636.tif (red)	165	1.585	0.010	14.367	255	2.450
Oxaliplatin _636.tif (red)	152	2.856	0.019	25.888	255	4.792
Oxaliplatin _636.tif (red)	183	1.939	0.011	17.575	255	2.702
Oxaliplatin _636.tif (red)	197	0.750	0.004	9.905	255	0.970
Oxaliplatin _636.tif (red)	49	0.461	0.009	4.052	255	2.397
Oxaliplatin _638.tif (red)	9	0.096	0.011	0.818	255	2.715
Oxaliplatin _638.tif (red)	43	4.553	0.106	38.858	255	27.000
Oxaliplatin _642.tif (red)	34	1.698	0.050	20.389	255	12.738
Oxaliplatin _642.tif (red)	24	0.005	2.170E-4	0.067	255	0.055
Oxaliplatin _642.tif (red)	22	0.005	2.269E-4	0.064	255	0.058
Oxaliplatin _642.tif (red)	26	2.553	0.098	27.041	255	25.042
Oxaliplatin _642.tif (red)	25	4.512	0.180	47.781	255	46.018
Oxaliplatin _642.tif (red)	28	6.457	0.231	49.302	255	58.807
Oxaliplatin _642.tif (red)	25	6.290	0.252	50.105	255	64.162
Oxaliplatin _642.tif (red)	5	0.249	0.050	1.984	255	12.700
Oxaliplatin _645.tif (red)	34	3.244	0.095	27.109	255	24.329
Oxaliplatin _645.tif (red)	31	2.995	0.097	25.816	255	24.635
Oxaliplatin _645.tif (red)	34	2.687	0.079	26.728	255	20.151
Oxaliplatin _647.tif (red)	33	4.271	0.129	34.513	255	32.999
Oxaliplatin _647.tif (red)	38	4.313	0.113	34.331	255	28.942
Oxaliplatin _647.tif (red)	69	1.893	0.027	12.592	255	6.995
Oxaliplatin _647.tif (red)	78	1.722	0.022	11.457	255	5.630
Oxaliplatin _647.tif (red)	35	0.527	0.015	3.505	255	3.839
Oxaliplatin _649.tif (red)	17	1.032	0.061	13.194	255	15.487
Oxaliplatin _649.tif (red)	10	0.908	0.091	11.605	255	23.156
Oxaliplatin _649.tif (red)	17	3.241	0.191	30.289	255	48.617
Oxaliplatin _649.tif (red)	64	2.066	0.032	19.307	255	8.232
Oxaliplatin _649.tif (red)	27	2.627	0.097	24.546	255	24.806
Oxaliplatin _651.tif (red)	24	1.536	0.064	11.001	255	16.320
Oxaliplatin _651.tif (red)	15	1.999	0.133	16.709	255	33.991
Oxaliplatin _651.tif (red)	20	3.430	0.172	33.166	255	43.735
Oxaliplatin _651.tif (red)	39	2.654	0.068	31.572	255	17.351
Oxaliplatin _653.tif (red)	19	3.397	0.179	27.057	255	45.589
Oxaliplatin _653.tif (red)	45	2.668	0.059	27.501	255	15.118
Oxaliplatin _653.tif (red)	13	1.587	0.122	16.846	255	31.139
Oxaliplatin _653.tif (red)	33	0.307	0.009	2.566	255	2.369
Oxaliplatin _653.tif (red)	43	4.684	0.109	39.206	255	27.776
	2502
	40.3548
								Number of cells with punctae
	Count	Total area	Average Size	% Area	Mean	IntDen		7
OY25_655.tif (red)	44	0.263	0.006	2.802	255	1.526		5
OY25_655.tif (red)	44	0.263	0.006	3.011	255	1.526		4
OY25_655.tif (red)	44	0.263	0.006	3.318	255	1.526		4
OY25_655.tif (red)	53	2.730	0.052	18.787	255	13.135		3
OY25_655.tif (red)	83	5.488	0.066	30.177	255	16.862		3
OY25_655.tif (red)	60	3.323	0.055	23.470	255	14.123		1
OY25_655.tif (red)	78	2.605	0.033	18.396	255	8.515		2
OY25_657.tif (red)	45	3.068	0.068	31.446	255	17.386		4
OY25_657.tif (red)	46	1.245	0.027	12.761	255	6.902		1
OY25_657.tif (red)	37	2.838	0.077	22.139	255	19.561		2
OY25_657.tif (red)	42	7.698	0.220	43.101	255	56.082
OY25_657.tif (red)	307	2.288	0.007	7.850	255	1.900
OY25_659.tif (red)	84	2.080	0.025	16.049	255	6.314
OY25_659.tif (red)	4	2.948	0.737	27.891	255	187.950
OY25_659.tif (red)	31	0.452	0.015	3.402	255	3.715
OY25_659.tif (red)	107	3.243	0.030	24.429	255	7.729
OY25_661.tif (red)	267	0.325	0.001	3.005	255	0.311
OY25_661.tif (red)	108	0.360	0.003	3.328	255	0.850
OY25_661.tif (red)	351	0.895	0.003	8.676	255	0.650
OY25_661.tif (red)	299	0.861	0.003	10.664	255	0.734
OY25_663.tif (red)	70	2.555	0.036	22.080	255	9.306
OY25_663.tif (red)	66	0.553	0.008	5.095	255	2.136
OY25_663.tif (red)	70	1.067	0.015	9.829	255	3.886
OY25_665.tif (red)	48	1.095	0.023	7.510	255	5.816
OY25_665.tif (red)	38	3.070	0.081	21.350	255	20.598
OY25_665.tif (red)	65	4.980	0.077	34.642	255	19.539
OY25_667.tif (red)	73	3.048	0.042	22.470	255	10.646
OY25_669.tif (red)	27	2.119	0.078	21.020	255	20.015
OY25_669.tif (red)	37	2.570	0.069	25.492	255	17.713
OY25_671.tif (red)	4	1.443	0.361	6.600	255	92.021
OY25_671.tif (red)	12	1.698	0.141	9.716	255	36.076
OY25_671.tif (red)	41	1.385	0.034	10.368	255	8.611
OY25_671.tif (red)	39	0.126	0.003	0.753	255	0.827
OY25_673.tif (red)	75	9.987	0.227	48.345	255	57.878
OY25_675.tif (red)	50	4.669	0.093	41.802	255	23.813
OY25_675.tif (red)	30	2.886	0.096	20.782	255	24.533
	2879
	79.9722
	79.9722
								Number of cells with punctae
	Count	Total area	Average Size	% Area	Mean	IntDen		2
OY29_679.tif (red)	43	4.070	0.095	22.353	255	24.133		3
OY29_679.tif (red)	32	6.060	0.189	39.187	255	48.287		2
OY29_681.tif (red)	82	3.774	0.046	30.240	255	11.736		8
OY29_681.tif (red)	59	4.141	0.070	28.375	255	17.899		5
OY29_681.tif (red)	8	0.457	0.057	3.223	255	14.561		4
OY29_684.tif (red)	108	11.740	0.109	25.666	255	27.720		4
OY29_684.tif (red)	20	0.048	0.002	0.716	255	0.617		3
OY29_686.tif (red)	22	1.384	0.063	5.915	255	16.042		2
OY29_686.tif (red)	5	3.657	0.731	19.892	255	186.485		3
OY29_686.tif (red)	46	4.497	0.098	17.135	255	24.929		4
OY29_686.tif (red)	14	0.409	0.029	2.164	255	7.449		3
OY29_686.tif (red)	88	1.690	0.019	5.340	255	4.898		4
OY29_686.tif (red)	50	4.986	0.100	23.059	255	25.428		4
OY29_686.tif (red)	36	2.297	0.066	16.586	255	16.737
OY29_686.tif (red)	16	1.109	0.069	9.304	255	17.681
OY29_688.tif (red)	35	3.491	0.100	20.406	255	25.431
OY29_688.tif (red)	71	2.369	0.033	11.626	255	8.509
OY29_688.tif (red)	80	1.417	0.018	7.707	255	4.517
OY29_688.tif (red)	51	0.507	0.010	3.685	255	2.535
OY29_688.tif (red)	37	0.055	0.001	0.376	255	0.378
OY29_690.tif (red)	70	7.532	0.108	40.875	255	27.438
OY29_690.tif (red)	22	0.035	0.002	0.204	255	0.411
OY29_690.tif (red)	21	0.004	1.963E-4	0.024	255	0.050
OY29_690.tif (red)	38	2.016	0.053	14.313	255	13.530
OY29_690.tif (red)	34	8.209	0.241	55.471	255	61.571
OY29_692.tif (red)	32	1.683	0.053	11.216	255	13.413
OY29_692.tif (red)	18	1.274	0.071	8.486	255	18.042
OY29_692.tif (red)	44	3.959	0.090	33.640	255	22.944
OY29_692.tif (red)	77	6.103	0.079	40.520	255	20.212
OY29_694.tif (red)	6	0.179	0.030	1.160	255	7.623
OY29_694.tif (red)	43	4.210	0.098	42.260	255	24.969
OY29_694.tif (red)	55	2.453	0.045	19.288	255	11.372
OY29_694.tif (red)	13	0.003	2.671E-4	0.028	255	0.068
OY29_697.tif (red)	55	4.670	0.085	26.717	255	21.653
OY29_697.tif (red)	21	5.394	0.257	39.168	255	65.496
OY29_697.tif (red)	5	5.425E-4	1.085E-4	0.004	255	0.028
OY29_699.tif (red)	56	3.183	0.057	21.799	255	14.496
OY29_699.tif (red)	62	0.355	0.006	2.433	255	1.461
OY29_701.tif (red)	54	4.847	0.090	32.340	255	22.888
OY29_701.tif (red)	25	2.378	0.095	19.029	255	24.252
OY29_701.tif (red)	9	0.942	0.105	6.826	255	26.704
OY29_701.tif (red)	26	3.758	0.145	32.414	255	36.860
OY29_701.tif (red)	30	4.704	0.157	35.266	255	39.987
OY29_705.tif (red)	103	1.343	0.013	5.478	255	3.325
OY29_705.tif (red)	60	6.339	0.106	35.774	255	26.941
OY29_705.tif (red)	20	2.162	0.108	12.202	255	27.568
OY29_707.tif (red)	31	3.425	0.110	21.554	255	28.175
OY29_707.tif (red)	21	2.350	0.112	17.128	255	28.542
OY29_707.tif (red)	3	1.041	0.347	7.585	255	88.477
OY29_707.tif (red)	9	1.573	0.175	11.459	255	44.557
OY29_709.tif (red)	47	2.800	0.060	17.425	255	15.190
OY29_709.tif (red)	91	4.711	0.052	29.321	255	13.201
OY29_709.tif (red)	70	0.228	0.003	1.688	255	0.831
OY29_709.tif (red)	41	2.741	0.067	24.994	255	17.049
OY29_711.tif (red)	45	3.835	0.085	23.456	255	21.734
OY29_711.tif (red)	18	1.542	0.086	9.373	255	21.845
OY29_711.tif (red)	35	3.414	0.098	13.246	255	24.871
OY29_711.tif (red)	117	11.582	0.099	28.594	255	25.243
OY29_714.tif (red)	226	6.045	0.027	23.651	255	6.821
OY29_714.tif (red)	176	4.385	0.025	21.814	255	6.353
OY29_714.tif (red)	55	2.007	0.036	19.073	255	9.307
OY29_714.tif (red)	48	1.039	0.022	8.918	255	5.517
	2935
	47.3387

## Sheet: Fig 6 AZD2461
Combination Assay OY25 + AZD2461 and OY29 + AZD2461
Fluoresence Readings and calculations
		μM	100% OY25			100% OY29			μM	100% AZD
		0.6	24121.9	26536.1	25651.1	25685.4	25326.8	25781.8	1.2	25572.1	24371.2	25317.2	24074.8	UT
		1.85	26094.2	24821.2	25691.5	26270	25574.5	24071.2	3.7	26521.9	25731.4	25042.4	24258.4
		5.56	25712.4	24445	25056	24190.2	23409	23816.3	11.12	26148.4	26044.1	25574.8	24657.5
		16.67	23620.6	22968	23994	24467.3	23390.8	22468.4	33.34	25676.1	23947.9	24660.6	22207.5	DMSO
		50	22542.7	23138.4	22588.6	6242.16	8220.73	9509.43	100	24134.8	22222.5	23376.9	22214.8
		150	20727.3	20194.9	21000.5	1441.19	1389.91	1452.95	300	14423.5	13201.8	13856.9	22214.1
		100% OY25			Average	100% OY29			Average	100% AZD			Average
		24121.9	26536.1	25651.1	25436.4	25685.4	25326.8	25781.8	25598	25572.1	24371.2	25317.2	25086.8	24074.8	UT
		26094.2	24821.2	25691.5	25535.7	26270	25574.5	24071.2	25305.2	26521.9	25731.4	25042.4	25765.3	24258.4	24330.3
		25712.4	24445	25056	25071.1	24190.2	23409	23816.3	23805.2	26148.4	26044.1	25574.8	25922.4	24657.5
		23620.6	22968	23994	23527.5	24467.3	23390.8	22468.4	23442.2	25676.1	23947.9	24660.6	24761.5	22207.5	DMSO
		22542.7	23138.4	22588.6	22756.6	6242.16	8220.73	9509.43	7990.77	24134.8	22222.5	23376.9	23244.8	22214.8	22212.1
		20727.3	20194.9	21000.5	20640.9	1441.19	1389.91	1452.95	1428.02	14423.5	13201.8	13856.9	13827.4	22214.1
						Untreated - treated= dead cells:			Dead cells/untreated=Effect:
		Untreated	100% OY25	100% OY29	100% AZD	100% OY25	100% OY29	100% AZD	100% OY25	100% OY29	100% AZD														6				1	8
		24330.3	25436.4	25598	25086.8	-1106.1	-1267.73	-756.588	-0.0454621	-0.0521052	-0.0310966
		24330.3	25535.7	25305.2	25765.3	-1205.4	-974.957	-1435.01	-0.0495432	-0.0400718	-0.0589806
		24330.3	25071.1	23805.2	25922.4	-740.877	525.077	-1592.17	-0.0304509	0.0215812	-0.06544
		24330.3	23527.5	23442.2	24761.5	802.713	888.102	-431.271	0.0329924	0.0365019	-0.0177257
		24330.3	22756.6	7990.77	23244.8	1573.68	16339.5	1085.5	0.0646799	0.671571	0.0446152
		24330.3	20640.9	1428.02	13827.4	3689.37	22902.2	10502.9	0.151637	0.941307	0.431679
		μM	80% OY25 & 20% AZD2461			μM	60% OY25 & 40% AZD2461
		0,49 0,24	22280.3	23344.9	23109.8	0,37 0,48	23275.4	23057.8	22335.3	21156.9	UT
		1,48 0,74	23297.5	23282.1	23155.8	1,11 1,48	23460.5	23443.3	23178.7	22325.3
		4,44 2,22	23355.9	21453.1	25144.6	3,33 4,44	23486.5	22773.6	23321	22354.7
		13,33 6,66	21225.6	23028.4	21515.5	10 13,33	22043.6	19979.8	23764.7	20749.2	DMSO
		40 20	19515	19507.8	21101.8	30 40	22952.3	18636.9	19569.7	20592.7
		120 60	16149.7	16695.6	15955.5	90120	17129.3	14950.1	17560.4	18410.3
		80% OY25 & 20% AZD2461			Average	60% OY25 & 40% AZD2461			Average																				1	8
		22280.3	23344.9	23109.8	22911.7	23275.4	23057.8	22335.3	22889.5	21156.9	UT
		23297.5	23282.1	23155.8	23245.1	23460.5	23443.3	23178.7	23360.8	22325.3	22340
		23355.9	21453.1	25144.6	23317.9	23486.5	22773.6	23321	23193.7	22354.7
		21225.6	23028.4	21515.5	21923.2	22043.6	19979.8	23764.7	21929.4	20749.2	DMSO
		19515	19507.8	21101.8	20041.5	22952.3	18636.9	19569.7	20386.3	20592.7	19917.4
		16149.7	16695.6	15955.5	16266.9	17129.3	14950.1	17560.4	16546.6	18410.3
					Dead cells:		Effect:
		Untreated	80% 20%	60% 40%	80% 20%	60% 40%	80% 20%	60% 40%
		22340	22911.7	22889.5	-571.665	-549.535	-0.0255893	-0.0245987
		22340	23245.1	23360.8	-905.125	-1020.84	-0.0405159	-0.0456955
		22340	23317.9	23193.7	-977.876	-853.721	-0.0437724	-0.0382149
		22340	21923.2	21929.4	416.822	410.621	0.0186581	0.0183806
		22340	20041.5	20386.3	2298.45	1953.69	0.102885	0.0874526
		22340	16266.9	16546.6	6073.07	5793.4	0.271848	0.259329
		μM	40% OY25 & 60% AZD2461			μM	20% OY25 & 80% AZD2461			μM	Ratio 1:7,9
		0,24 0,74	24464.7	24633.1	24436.2	0,12 0,98	24904.3	24923.7	25173.2	0,12 2,2	24862.3	24581.9	23387.9	23710.8	UT														1	8
		0,74 2,22	23399	24815.8	24379.7	0,37 2,96	24866	24752	25294.2	0,42 6,4	24136.3	24463.5	23780.4	23720.1
		2,22 6,66	24848	24359.4	24766.3	1,11 8,88	24003.5	25726.1	24454.7	1,24 19,72	24540.1	24617.2	24167.9	23462.6
		6,66 20	24167.4	23893.7	23266.3	3,33 26,66	23899	23809.8	23228.9	3,74 59,2	23928.1	23421	23317.5	23477.8	DMSO
		20 60	21437.2	21306.7	16407.7	10 80	23102.8	23282.4	21221.5	11,2 117,52	16997.9	23710.9	23415.3	22246.1
		60180	18160.5	15907.5	17648.3	30240	14782.3	15398.1	16474.7	33,7 532,58	7033	13174.6	15119.3	22984
		40% OY25 & 60% AZD2461			Average	20% OY25 & 80% AZD2461			Average	Ratio 1:7,9			Average
		24464.7	24633.1	24436.2	24511.3	24904.3	24923.7	25173.2	25000.4	24862.3	24581.9	23387.9	24277.4	23710.8	UT
		23399	24815.8	24379.7	24198.2	24866	24752	25294.2	24970.7	24136.3	24463.5	23780.4	24126.7	23720.1	23631.2
		24848	24359.4	24766.3	24657.9	24003.5	25726.1	24454.7	24728.1	24540.1	24617.2	24167.9	24441.8	23462.6
		24167.4	23893.7	23266.3	23775.8	23899	23809.8	23228.9	23645.9	23928.1	23421	23317.5	23555.5	23477.8	DMSO
		21437.2	21306.7	16407.7	19717.2	23102.8	23282.4	21221.5	22535.6	16997.9	23710.9	23415.3	21374.7	22246.1	22902.6
		18160.5	15907.5	17648.3	17238.8	14782.3	15398.1	16474.7	15551.7	7033	13174.6	15119.3	11775.6	22984
						Dead cells:			Effect:
		Untreated40% 60%20% 80%			Ratio	40% 60%	20% 80%	Ratio	40% 60%	20% 80%	Ratio
		23631.2	24511.3	25000.4	24277.4	-880.149	-1369.24	-646.182	-0.0372453	-0.0579421	-0.0273445
		23631.2	24198.2	24970.7	24126.7	-566.974	-1339.55	-495.542	-0.0239926	-0.0566855	-0.0209698
		23631.2	24657.9	24728.1	24441.8	-1026.76	-1096.93	-810.577	-0.0434496	-0.0464189	-0.0343012
		23631.2	23775.8	23645.9	23555.5	-144.619	-14.7227	75.6737	-0.00611983	-0.000623019	0.00320228
		23631.2	19717.2	22535.6	21374.7	3913.97	1095.59	2256.49	0.165628	0.046362	0.095488														6				1	8
		23631.2	17238.8	15551.7	11775.6	6392.42	8079.48	11855.6	0.270508	0.341899	0.501691
		μM	80% OY29 & 20% AZD2461			μM	60% OY29 & 40% AZD2461
		0,49 0,24	24612.6	25288.4	26010.3	0,37 0,48	25065.7	24157.5	24509	22497.4	UT
		1,48 0,74	25687.6	25133.5	25065.1	1,11 1,48	25861.4	24794.3	24934.8	22680.5
		4,44 2,22	25058.3	24970.5	24604	3,33 4,44	25535.4	23941.6	23841	23534
		13,33 6,66	24218	22929.8	24042.5	10 13,33	22050.1	21436.6	24392.7	22582.8	DMSO
		40 20	12774.7	14828	14045.1	30 40	21383.5	21042.4	20186.5	20853.3
		120 60	1359.92	1380.47	1341.12	90120	1342.76	1406.6	1515.26	17911.7
		80% OY29 & 20% AZD2461			Average	60% OY29 & 40% AZD2461			Average
		24612.6	25288.4	26010.3	25303.8	25065.7	24157.5	24509	24577.4	22497.4	UT
		25687.6	25133.5	25065.1	25295.4	25861.4	24794.3	24934.8	25196.8	22680.5	22904
		25058.3	24970.5	24604	24877.6	25535.4	23941.6	23841	24439.3	23534
		24218	22929.8	24042.5	23730.1	22050.1	21436.6	24392.7	22626.5	22582.8	DMSO
		12774.7	14828	14045.1	13882.6	21383.5	21042.4	20186.5	20870.8	20853.3	20449.3
		1359.92	1380.47	1341.12	1360.51	1342.76	1406.6	1515.26	1421.54	17911.7
					Dead cells:		Effect:
		Untreated	80% 20%	60% 40%	80% 20%	60% 40%	80% 20%	60% 40%
		22904	25303.8	24577.4	-2399.79	-1673.43	-0.104776	-0.073063
		22904	25295.4	25196.8	-2391.43	-2292.86	-0.104411	-0.100108
		22904	24877.6	24439.3	-1973.63	-1535.38	-0.0861696	-0.0670355
		22904	23730.1	22626.5	-826.115	277.514	-0.0360687	0.0121164
		22904	13882.6	20870.8	9021.38	2033.13	0.393879	0.0887677
		22904	1360.51	1421.54	21543.5	21482.4	0.9406	0.937935
		μM	40% OY29 & 60% AZD2461			μM	20% OY29 & 80% AZD2461			μM	Ratio 1:10,8
		0,24 0,74	25129	24871.5	25376.5	0,12 0,98	24005.5	25176.6	24512.8	0,12 2,2	25871.8	24026.7	23432.7	23151.9
		0,74 2,22	25049.4	24913.6	26072.4	0,37 2,96	26224.1	25722.6	26280.2	0,42 6,4	25318.8	25500.1	25450.5	23294.2
		2,22 6,66	24954.7	24602.1	25456.2	1,11 8,88	26116.4	25074.4	25421.3	1,24 19,72	25607.9	24945.7	25515.6	23529.7
		6,66 20	21505.7	22651.2	18549.6	3,33 26,66	24813.7	25336.9	21692.7	3,74 59,2	27338.8	25365.7	24568.5	23897.2
		20 60	21091.9	17421.2	21169.7	10 80	22505.5	19742.5	22067.6	11,2 117,52	23702.5	22498.7	23392.7	22214.9
		60180	3974.6	2569.32	4329.17	30240	9369.46	5649.63	11404.4	33,7 532,58	15686	13219	13032.1	22366.6
		40% OY29 & 60% AZD2461			Average	20% OY29 & 80% AZD2461			Average	Ratio 1:10,8			Average
		25129	24871.5	25376.5	25125.7	24005.5	25176.6	24512.8	24565	25871.8	24026.7	23432.7	24443.7	23151.9	UT
		25049.4	24913.6	26072.4	25345.1	26224.1	25722.6	26280.2	26075.6	25318.8	25500.1	25450.5	25423.1	23294.2	23325.3
		24954.7	24602.1	25456.2	25004.3	26116.4	25074.4	25421.3	25537.4	25607.9	24945.7	25515.6	25356.4	23529.7
		21505.7	22651.2	18549.6	20902.2	24813.7	25336.9	21692.7	23947.8	27338.8	25365.7	24568.5	25757.6	23897.2	DMSO
		21091.9	17421.2	21169.7	19894.3	22505.5	19742.5	22067.6	21438.5	23702.5	22498.7	23392.7	23197.9	22214.9	22826.2
		3974.6	2569.32	4329.17	3624.36	9369.46	5649.63	11404.4	8807.82	15686	13219	13032.1	13979	22366.6
						Dead cells:			Effect:
		Untreated	40% 60%	20% 80%	Ratio	40% 60%	20% 80%	Ratio	40% 60%	20% 80%	Ratio
		23325.3	25125.7	24565	24443.7	-1800.36	-1239.66	-1118.41	-0.077185	-0.0531466	-0.0479486
		23325.3	25345.1	26075.6	25423.1	-2019.83	-2750.33	-2097.82	-0.0865941	-0.117912	-0.0899376
		23325.3	25004.3	25537.4	25356.4	-1679	-2212.1	-2031.07	-0.071982	-0.094837	-0.0870758
		23325.3	20902.2	23947.8	25757.6	2423.13	-622.47	-2432.34	0.103884	-0.0266865	-0.104279
		23325.3	19894.3	21438.5	23197.9	3431.03	1886.75	127.353	0.147095	0.0808885	0.00545985
		23325.3	3624.36	8807.82	13979	19700.9	14517.5	9346.28	0.844617	0.622392	0.400693

## Sheet: Fig 6 Etoposide
μM	100% OY25			Average	μM	100% OY29			Average	μM	100% Etoposide			Average
1.03	6305.79	6175.04	6219.6	6233.48	1.03	6959.21	6470.53	6615.14	6681.63	1.03	5841.9	5883.95	6031.77	5919.21	6579.87	UT
3.08		6678.54	6741.68	6710.11	3.08		6889.54	6845.66	6946.34	3.08			5434.87	5434.87	6785.71
9.23	6346.26		6629.18	6487.72	9.23	6359.52	6162.08		6415.38	9.23	5176.86		5042.78	5109.82	6804.83
27.77	5160.75	6355.79	6940.48	6152.34	27.77	6107.44	6339.22	6255.73	6234.13	27.77		5427.36		5427.36	6819.79	DMSO
83.33	5268.48	5768.98	5731.64	5589.7	83.33	5915.61	6219.89	5836.17	5990.56	83.33	4202.37	4305.27	4090.69	4199.45	7023.89
250	4362.97	4930.72	4826.45	4706.71	250	2273.53	2530.51	2037.89	2280.65	250	1681.07	1885.02	1868.5	1811.53	7012.79	6952.16
					Dead cells			Effect
		100%OY25	100%OY29	100%Etoposide	100%OY25	100%OY29	100%Etoposide	100%OY25	100%OY29	100%Etoposide
	6952.16	6233.48	6681.63	5919.21	718.677	270.526	1032.95	0.103375	0.0389125	0.148579
	6952.16	6811.9	6946.34	5434.87	140.261	5.814	1517.29	0.0201751	0.000836287	0.218247
	6952.16	6560.44	6415.38	5109.82	391.713	536.773	1842.34	0.0563442	0.0772096	0.265002
	6952.16	6152.34	6234.13	5427.36	799.816	718.028	1524.8	0.115046	0.103281	0.219327
	6952.16	5589.7	5990.56	4199.45	1362.46	961.596	2752.71	0.195976	0.138316	0.395951
	6952.16	4706.71	2280.65	1811.53	2245.44	4671.51	5140.62	0.322985	0.671951	0.739429
μM	80% OY25 and 20% Etoposide			Average	μM	60% OY25 and 40% Etoposide			Average	μM	50% OY25 and 50% Etoposide			Average
0,82 0,21	6030.25	6079.92		6055.08	0,62 0,41	5844.68	6224.38	6239.44	6102.83	0.514403	5994.66	5886.14	6409.84	6096.88	6677.21	UT
2,47 0,62	5886.33	6115.21	6090.54	6030.69	1,85 1,23	5216.68	5424.66	5245.12	5295.49	1.54321	4968.49	6088.4	6133.91	5730.27	6863.04
7,41 1,85	5408.07	6359.28	5697.28	5821.54	5,55 3,70	4948.38	5044.73	5049.15	5014.09	4.62963	4591.75	4567.62	5620.03	4926.47	6805.57	6781.94
22,22 5,55	4469.99	4612.82	4627.69	4570.17	16,66 11,11	5052.35	5033.09	5131.83	5072.42	13.8889	5602.46	5040.29	5992.63	5545.12	7136.38	DMSO
66,67 16,67		4839.97	4719.38	4779.68	50 33,33	4803.09	4844.83	5036.18	4894.7	41.6667	4390.11	4913.2	4988.4	4763.9	6927.29
200 50	3986.18	3783.83	4145.28	3971.76	150 100	3089.47	3166.48	3028.87	3094.94	125	2839.16	2875.92	3276.27	2997.12	6484	6849.22
					Dead cells			Effect
	DMSO	80% 20%	60% 40%	50% 50%	80% 20%	60% 40%	50% 50%	80% 20%	60% 40%	50% 50%
	6849.22	6055.08	6102.83	6096.88	794.14	746.389	752.341	0.115946	0.108974	0.109843
	6849.22	6030.69	5295.49	5730.27	818.53	1553.73	1118.96	0.119507	0.226848	0.16337
	6849.22	5821.54	5014.09	4926.47	1027.68	1835.13	1922.76	0.150043	0.267933	0.280726
	6849.22	4570.17	5072.42	5545.12	2279.05	1776.8	1304.1	0.332747	0.259416	0.190401
	6849.22	4779.68	4894.7	4763.9	2069.55	1954.52	2085.32	0.302158	0.285364	0.304461
	6849.22	3971.76	3094.94	2997.12	2877.46	3754.28	3852.11	0.420115	0.548133	0.562415
	40% OY25 and 60% Etoposide			Average		20% OY25 and 80% Etoposide			Average		Ratio 1: 0.85			Average
0,41 0,62	5334.64	5993.29	5944.75	5757.56	0,21 0,82	5989.98	5626.82	5489.14	5701.98	2 2,41	6187.17	6430.82	6611.72	6409.9			UT
1,23 1,85	5538.81	5271.47	5355.65	5388.65	0,62 2,47	5173.69	5241.04	5192.82	5202.52	6 7,3	5855.03	5970.68	5997.95	5941.22		6768.93
3,70 5,55	4688.97	4869.88	4498.6	4685.82	1,85 7,41	4433.68	4519.07	5381.31	4778.02	18,52 21,69	4983.7	5037.31	4959.24	4993.42		6652.56	6710.75
11,11 16,66	5149.32	5129.31	5452.5	5243.71	5,55 22,22	5045.36	5513.86	5340.58	5299.94	55,55 65,07	5263.17	5088.82	5253.67	5201.89		6732.07	DMSO
33,33 50	4799.66	5289.76	4710.33	4933.25	16,67 66,67	4669.59	4673.11	4533.87	4625.53	166,67 195,21	4957.51	5143.22	5297.62	5132.79		6847.51
100 150	2889.9	2413.07	2236.36	2513.11	50 200	2329.78	2514.21	2505.4	2449.8	500 585,63	3766.93	3226.04	3304.36	3432.44			6789.79
					Dead cells			Effect
	DMSO	40%60%	20%80%	Ratio	40%60%	20%80%	Ratio	40%60%	20%80%	Ratio
	6789.79	5757.56	5701.98	6409.9	1032.23	1087.8	379.884	0.152027	0.160212	0.0559493
	6789.79	5388.65	5202.52	5941.22	1401.14	1587.27	848.568	0.20636	0.233773	0.124977
	6789.79	4685.82	4778.02	4993.42	2103.97	2011.77	1796.37	0.309873	0.296293	0.26457
	6789.79	5243.71	5299.94	5201.89	1546.08	1489.85	1587.9	0.227706	0.219425	0.233866
	6789.79	4933.25	4625.53	5132.79	1856.54	2164.26	1657	0.273431	0.318753	0.244043
	6789.79	2513.11	2449.8	3432.44	4276.68	4339.99	3357.34	0.629869	0.639194	0.494469
	80% OY29 and 20% Etoposide			Average		60% OY29 and 40% Etoposide			Average		50% OY29 and 50% Etoposide			Average
0,82 0,21	6976.22	6197.98	6052.16	6408.79	0,62 0,41	6241.75	6544.31	6419.7	6401.92	0.514403	5837.35	6127.96	6165.73	6043.68	6415.77	UT
2,47 0,62	5914.42	5848.07	6124.33	5962.27	1,85 1,23	5663.99	6328.91	6000.07	5997.66	1.54321	5936.83	5685.45	5494.9	5705.72	6228.18
7,41 1,85	5157.96	5374.91	4961.46	5164.78	5,55 3,70	4620.99	4771.21	4731.51	4707.9	4.62963	4651.1	4750.59	4983.48	4795.05	6313.54
22,22 5,55	4284.9	4113.93	4686.38	4361.73	16,66 11,11	5051.44	5323.87	5110.77	5162.03	13.8889	4939.34	5427.2	5142.63	5169.72	6775.4	DMSO
66,67 16,67	4861.12	4808.39	4767.62	4812.38	50 33,33	4692.55	4879.31	4728.39	4766.75	41.6667	4590.5	4543.85	4831.21	4655.19	6622.75
200 50	1875.08	2212.02	1932.08	2006.4	150 100	2067.98	2089.53	1822.02	1993.18	125	1991.7	1965.55		1978.62	6558.2	6652.12
					Dead cells			Effect
		80%20%	60%40%	50%50%	80%20%	60%40%	50%50%	80%20%	60%40%	50%50%
	6652.12	6408.79	6401.92	6043.68	243.329	250.196	608.434	0.0365791	0.0376115	0.0914647
	6652.12	5962.27	5997.66	5705.72	689.842	654.458	946.391	0.103703	0.0983835	0.142269
	6652.12	5164.78	4707.9	4795.05	1487.34	1944.21	1857.06	0.223589	0.29227	0.279168
	6652.12	4361.73	5162.03	5169.72	2290.38	1490.09	1482.39	0.344309	0.224002	0.222845
	6652.12	4812.38	4766.75	4655.19	1839.74	1885.36	1996.93	0.276564	0.283423	0.300194
	6652.12	2006.4	1993.18	1978.62	4645.72	4658.94	4673.49	0.698382	0.700369	0.702557
	40% OY29 and 60% Etoposide			Average		20% OY29 and 80% Etoposide			Average		Ratio 1:			Average
0,41 0,62	6505.29	5540.86	5558.52	5868.22	0,21 0,82	5795.67	5686.49	5768.09	5750.08	2 2,41	5908.83	5947.05	6150.61	6002.16	6133.95	UT
1,23 1,85	5083.35	5117.13	5600.98	5267.15	0,62 2,47	5299.06	5493.23	5470.47	5420.92	6 7,3	5585.55	5863.49	6188.07	5879.04	6510.72
3,70 5,55	4874.61	4822.26	4558.55	4751.8	1,85 7,41	5069.83	4629.32	4805.72	4834.95	18,52 21,69	4972.06	5165.24	5359.01	5165.44	6310.43
11,11 16,66	5029.33	5271.84	5555.25	5285.47	5,55 22,22	5274.23	5329.08	5517.84	5373.72	55,55 65,07	5445.66	5555.47	5596.22	5532.45	6853.77	DMSO
33,33 50	4260.22	4307.6	4297.95	4288.59	16,67 66,67	4095	4680.82	4471.35	4415.72	166,67 195,21	4799.09	4992.03	5161.4	4984.17	6659.96
100 150	2025.02	1907.84	1709.98	1880.95	200 50	2163.45	2023.26	1901.42	2029.38	500 585,63	2959.72	3173.13	3250.78	3127.87	6525.76	6679.83
					Dead cells			Effect
	DMSO	40%60%	20%80%	Ratio	40%60%	20%80%	Ratio	40%60%	20%80%	Ratio
	6679.83	5868.22	5750.08	6002.16	811.604	929.746	677.664	0.121501	0.139187	0.101449
	6679.83	5267.15	5420.92	5879.04	1412.68	1258.91	800.791	0.211484	0.188465	0.119882
	6679.83	4751.8	4834.95	5165.44	1928.02	1844.88	1514.39	0.288634	0.276186	0.226711
	6679.83	5285.47	5373.72	5532.45	1394.35	1306.11	1147.38	0.208741	0.195531	0.171768
	6679.83	4288.59	4415.72	4984.17	2391.24	2264.11	1695.66	0.357979	0.338947	0.253847
	6679.83	1880.95	2029.38	3127.87	4798.88	4650.45	3551.95	0.718414	0.696193	0.531743

## Sheet: Fig 6 Camptothecin
Fluoresence Reading and Calculations
	OY25			Average		OY29			Average		Camptothecin			Average
1.03	5569.72	6476.4	6553.2	6199.78	1.03	6155.98	5484.88	5974.09	5871.65	0.01	5399.99	6450.96	5117.66	5656.21	5980.54	UT
3.08	5845.93	5574.42	6263.12	5894.49	3.08	5928.46	5547.36		5737.91	0.00383	5824.37	5855.77		5840.07	6223.98
9.23	5475.93	6114.42	6065.72	5885.35	9.23	5813.49		6030.7	5922.1	0.116	5763.42	5621		5692.21	6318.31
27.77	5005.54	5521.64	5374.02	5300.4	27.77	5735.05		4523.44	5129.24	0.35		2148.96	5145.83	3647.4	6472.18	DMSO
83.33	5368.13		5896.6	5632.36	83.33		5477.68	5106.34	5292.01	1.041	3354.71	3535.45		3445.08	6774.92
250	4886.29	5199.07	4945.24	5010.2	250	3699.21	3967.11	3873.52	3846.61	3.125	1006.39	1136.11	1253.58	1132.03	7187.02	6811.37
	DMSO		Dead cells	Effect
	6811.37	5656.21	1155.17	0.169594
	6811.37	5840.07	971.304	0.1426
	6811.37	5692.21	1119.16	0.164308
	6811.37	3647.4	3163.98	0.464514
	6811.37	3445.08	3366.29	0.494217
	6811.37	1132.03	5679.35	0.833803
μM	80%OY25 and 20% Camptothecin			Average	μM	60%OY25 and 40%Camptothecin			Average	μM	50%OY25 and 50%Camptothecin			Average
0.82 0.00257	7201.64	5888.46	6320.98	6470.36	0.62 0.00514	7020.33	6649.01	6178.87	6616.07	0.51 0.00643	6861.56		6751.11	6806.33	7274.62	UT
2.47 0.007716	6320.57	6419.68	6448.87	6396.37	1.85 0.0154	6737.59	5922.41	6439.07	6366.36	1.54 0.01929	6884.47	6523.03		6703.75	7308.5
7.41 0.023	5876.21	5900.98	6165.66	5980.95	5.55 0.0462	5508.83	5961.52	5828.87	5766.41	4.63 0.05787	6302	6181.33	5845.08	6109.47	6946.9
22.22 0.0694	4859.26	5795.79	3284.91	4646.65	16.66 0.1388	4718.71	4046.64	4955.46	4573.6	13.89 0.1736	5616.64	4170.95	5205.84	4997.81		DMSO
66.67 0.208	2339.66	3226.82	2459.32	2675.27	50 0.416	1408.75	1567.11	1411.76	1462.54	41.67 0.5208	968.329	1332.11	1172.58	1157.67	6953.24
200 0.625	769.28	793.157	733.469	765.302	150 1.25	636.732	685.229	625.739	649.233	125 1.5625	658.164	606.769	609.089	624.674	7071.67	7012.45
					Dead cells			Effect
	DMSO	80%20%	60%40%	50%50%	80%20%	60%40%	50%50%	80%20%	60%40%	50%50%
	7012.45	6470.36	6616.07	6806.33	542.097	396.386	206.12	0.0773049	0.056526	0.0293935
	7012.45	6396.37	6366.36	6703.75	616.083	646.099	308.703	0.0878555	0.0921359	0.0440221
	7012.45	5980.95	5766.41	6109.47	1031.5	1246.05	902.983	0.147096	0.177691	0.128769
	7012.45	4646.65	4573.6	4997.81	2365.8	2438.85	2014.65	0.337372	0.347788	0.287295
	7012.45	2675.27	1462.54	1157.67	4337.19	5549.92	5854.78	0.618498	0.791437	0.834912
	7012.45	765.302	649.233	624.674	6247.15	6363.22	6387.78	0.890865	0.907417	0.910919
μM	40%OY25 and 60%Campthothecin			Average	μM	20%OY25 and 80% Camptothecin			Average	μM	Ratio			Average
0.41 0.00771	6601.06	6879.79	6481.56	6654.14	0.21 0.010	6080.54	6135.65	5901.11	6039.1	2.057 0.00827	5543.68	5726.18	6559.62	5943.16	6721.7	UT
1.73 0.023	5792.79	6285	6535.69	6204.49	0.62 0.0308	6158.69	5707.12	6043.16	5969.66	6.17 0.0248	5659.65	5814.32	6212.93	5895.63	6870.65
3.70 0.694	5933.96	5628.84	5664.51	5742.44	1.85 0.0925	5359.33	5497.65	5786.85	5547.95	18.52 0.07447	5341.03	5445.2	5366.88	5384.37	8130.39
11.11 0.203	3541.91	4364.04	4755.9	4220.62	5.55 0.278	4379.64	4522.86	1463.65	3455.38	35.55 0.22341	2034.23	2901.9	3854.45	2930.19		DMSO
33.33 0.625	1285.74	1245.89	1807.48	1446.37	16.67 0.833	1261.21	1104.9	1276.25	1214.12	166.67 0.670	700.618	778.28	994.726	824.541	7616.04
100 1.875	575.133	607.716	655.976	612.942	50 2.5	614.409	621.16	593.166	609.578	500 2.010	580.966	601.686	566.792	583.148	7309.76	7462.9
	DMSO	40%60%	20%80%	Ratio	40%60%	20%80%	Ratio	40%60%	20%80%	Ratio
	7462.9	6654.14	6039.1	5943.16	808.76	1423.8	1519.74	0.108371	0.190783	0.203639
	7462.9	6204.49	5969.66	5895.63	1258.4	1493.24	1567.26	0.168621	0.200089	0.210007
	7462.9	5742.44	5547.95	5384.37	1720.46	1914.95	2078.53	0.230535	0.256596	0.278515
	7462.9	4220.62	3455.38	2930.19	3242.28	4007.51	4532.7	0.434453	0.536992	0.607365
	7462.9	1446.37	1214.12	824.541	6016.53	6248.78	6638.36	0.806192	0.837313	0.889515
	7462.9	612.942	609.578	583.148	6849.96	6853.32	6879.75	0.917868	0.918319	0.92186
80%OY29 and 20% Campthotecin			Average	μM	60%OY29 and 40%Campthothecin			Average	μM	50%OY29 and 50%Campthothecin			Average
	5013.42	5414.53	5213.97	0.62 0.00514	5197.15	4636.74	4979.94	4937.94	0.51 0.00643	5002.24		4879.09	4940.66	5712.51	UT
4861.32	5240.86	5185.76	5095.98	1.85 0.0154	5427.45	5027.99	3708.31	4721.25	1.54 0.01929	5200.28		5019.54	5109.91	5085.38
4962.9	4601.28	4583.49	4715.89	5.55 0.0462	4579.64	4514.45	4096.97	4397.02	4.63 0.05787	4654.95	4731.67		4693.31	5543.03
4284.94	4390.55	3136.72	3937.4	16.66 0.1388	3160.1	4149.72	3068.74	3459.52	13.89 0.1736	3452.24	3652.96		3552.6	5685.56	DMSO
2832.56	1987.24	1876.88	2232.23	50 0.416	1434.16	1022.36	1563.35	1339.95	41.67 0.5208	1030.52	1198.27	1798.24	1342.34	6373.63
538.41	754.423	512.008	601.614	150 1.25	485.799	499.036	459.02	481.285	125 1.5625	498.771	499.763	524.229	507.588	5666.22	5908.47
				Dead cells			Effect
DMSO	80%20%	60%40%	50%50%	80%20%	60%40%	50%50%	80%20%	60%40%	50%50%
5908.47	5213.97	4937.94	4940.66	1597.4	1873.43	1870.71	0.306369	0.35931	0.358788
5908.47	5095.98	4721.25	5109.91	1715.39	2090.12	1701.46	0.328999	0.400869	0.326327
5908.47	4715.89	4397.02	4693.31	2095.48	2414.35	2118.06	0.401898	0.463055	0.406228
5908.47	3937.4	3459.52	3552.6	2873.97	3351.85	3258.77	0.551205	0.64286	0.625008
5908.47	2232.23	1339.95	1342.34	4579.15	5471.42	5469.03	0.878246	1.04938	1.04892
5908.47	601.614	481.285	507.588	6209.76	6330.09	6303.79	1.19098	1.21406	1.20902
μM	40%OY29 and 60%Campthothecin			Average	μM	20%OY29 and 80% Camptothecin			Average	μM	Ratio			Average
0,41 0,00771		6041.12	5613.61	5827.37	0,21 0,010	5873.54	6028.75	5696.17	5866.15	2,057 0,00827	6281.37	5578.54	5956.81	5938.91	5923.65	UT
1,73 0,023	5935.9	5629.48	5797.44	5787.6	0,62 0,0308	4872.77	5964.77	5675.95	5504.5	6,17 0,0248	5408.23	5609.8	5883.81	5633.95	6455.26
3,70 0,694	5585.8		4939.56	5262.68	1,85 0,0925	4711.13	5390.69	5423.61	5175.14	18,52 0,07447	5031.62	4818.05	5313.84	5054.5	6168.3
11,11 0,203	3633.82		3287.53	3460.67	5,55 0,278	4651.12	3469.41	1623.85	3248.13	55,55 0,22341	3251.62	2205.87	1852.32	2436.6	5882.39	DMSO
33,33 0,625	1551.8	1157.81	1884.11	1531.24	16,67 0,833	980.928	1461.29	1248.87	1230.36	166,67 0,670	761.796	737.206	1135.29	878.096	6002.81
100 1,875	535.581	554.669	538.725	542.992	50 2,5	574.141	557.233	599.01	576.795	500 2,010	539.894	533.42	544.86	539.391		5942.6
					Dead cells			Effect
	DMSO	40%60%	20%80%	Ratio	40%60%	20%80%	Ratio	40%60%	20%80%	Ratio
	5942.6	5827.37	5866.15	5938.91	115.235	76.4472	3.69383	0.0193913	0.0128643	0.000621585
	5942.6	5787.6	5504.5	5633.95	154.998	438.103	308.655	0.0260824	0.0737225	0.0519393
	5942.6	5262.68	5175.14	5054.5	679.923	767.456	888.098	0.114415	0.129145	0.149446
	5942.6	3460.67	3248.13	2436.6	2481.93	2694.47	3506	0.41765	0.453416	0.589977
	5942.6	1531.24	1230.36	878.096	4411.36	4712.24	5064.5	0.742328	0.792959	0.852237
	5942.6	542.992	576.795	539.391	5399.61	5365.81	5403.21	0.908627	0.902939	0.909233

## Sheet: Supplementary Figure 1
Average Fluorescence Intensity
DMSO (200 µM)	Cisplatin (200 µM)	OY25 (10 µM)	OY25 (50 µM)	OY25 (200 µM)	OY29 (10 µM)	OY29 (50 µM)	OY29 (200 µM)
84.1616	18.2835	38.9074	34.8245	29.8726	17.7692	18.7406	11.9288
104.516	13.2205	64.0393	23.0256	77.63	33.5746	29.6934	69.1028
111.322	13.8255	72.1596	57.9543	83.1658	25.5798	8.57621	21.0843
Rep 1	Densitometry	DMSO		100	18852.8
DMSO	15866.8	15866.8	1	100	84.1616	18.2835	38.9074	34.8245	29.8726	17.7692	18.7406	11.9288
Cisplatin	2901	15866.8	0.182835	18.2835	18.2835
OY25 10	6173.35	15866.8	0.389074	38.9074	38.9074
OY25 50	5525.53	15866.8	0.348245	34.8245	34.8245
OY25 200	4739.82	15866.8	0.298726	29.8726	29.8726
OY29 10	2819.41	15866.8	0.177692	17.7692	17.7692
OY29 50	2973.53	15866.8	0.187406	18.7406	18.7406
OY29 200	1892.72	15866.8	0.119288	11.9288	11.9288
Rep2
DMSO	19704.2	19704.2	1	100	104.516	13.2205	64.0393	23.0256	77.63	33.5746	29.6934	69.1028
Cisplatin	2605	19704.2	0.132205	13.2205	13.2205
OY25 10	12618.4	19704.2	0.640393	64.0393	64.0393
OY25 50	4537.01	19704.2	0.230256	23.0256	23.0256
OY25 200	15296.4	19704.2	0.7763	77.63	77.63
OY29 10	6615.62	19704.2	0.335746	33.5746	33.5746
OY29 50	5850.86	19704.2	0.296934	29.6934	29.6934
OY29 200	13616.2	19704.2	0.691028	69.1028	69.1028
Rep 3				0
DMSO	20987.3	20987.3	1	100	111.322	13.8255	72.1596	57.9543	83.1657	25.5798	8.57621	21.0843
Cisplatin	2901.6	20987.3	0.138255	13.8255	13.8255
OY25 10	15144.3	20987.3	0.721596	72.1596	72.1596
OY25 50	12163	20987.3	0.579543	57.9543	57.9543
OY25 200	17454.2	20987.3	0.831657	83.1657	83.1657
OY29 10	5368.5	20987.3	0.255798	25.5798	25.5798
OY29 50	1799.91	20987.3	0.0857621	8.57621	8.57621
OY29 200	4425.01	20987.3	0.210843	21.0843	21.0843
Methylene Blue Fluoresence Reading
Wavelength	OY25 (10 μM)			OY25 (50 μM)			OY25 (200 μM)			CT DNA + MB			Cisplatin (200 μM)			DMSO (200 μM)			DMSO (-CT DNA)			OY25 200 μM (-CT DNA)
650	13309.8	12579.8	12085.4	12503.8	14491.3	13778.9	12458.6	15566.6	13344.9	9954.11	11992.9	8923.5	11430.8	14577.5	11699.9	18130.5	19595.1	18039.9	12062.4	11170.8	9092.32	12355.1	17006.2	13520
655	41972.5	40933.3	39607.9	41502.1	47830.5	49730.6	44796.6	49521.4	46644.8	36651.1	41027.1	35674.1	37995.6	53768.3	41470.4	60877.5	61044.9	60799	37856.7	36787.8	35658.1	44544.4	55153	50580.4
660	72184.8	70830.9	69696.9	71553.4	88094.6	78059.8	75226	79606.9	79666.2	65797.4	69409.8	70837.9	69217.5	114201	72398.4	112270	108567	106368	74989.8	68515.6	68736.7	74806.5	88351.5	91654.3
665	85259.8	84385.6	85199.9	83366.4	120357	91700.3	87651.7	92493	94722	80923.7	81332	92197.4	84426.5	145769	85440.1	134088	130304	125996	96320.4	87269.6	87388.8	95019.1	130137	115361
670	74042.6	73036.7	75355.8	74392.3	108458	81906.7	75160	81338.6	85408.9	73348.4	71119.9	84937	75604.6	133018	74072.1	119342	114620	109312	89057	81485	80321.8	83846.7	113941	85501.3
675	44230.3	42178.9	45319.8	42159.1	66245.5	50753.6	47221.8	50409.4	52688.6	46773.2	42172.9	54065.4	46986.5	80642.9	43797.4	73757.4	70900.6	66059.2	58520.4	53902.9	52739.1	50774	68860.1	56092.2
680	13496.5	13071.3	14460	13428	22367.6	17958.9	15788.8	16277.6	15108.7	16355.3	13229.1	16901.5	15667.2	25233.6	13676.1	24290	24064.1	21498.7	20636.3	19514.1	19028.6	16530.7	22193.8	15804.5
685	1990.44	1842.94	2001.63	2152.55	3185.89	2587.79	2294.7	2261.94	2069.99	2286.65	1912.72	2822.64	2325.37	3539.64	1998.1	3488.93	3606.42	3015.55	3034.64	3064.59	2830.64	2544.04	3040.48	2575.49
690	422.646	400.779	426.02	430.351	616.864	535.147	428.006	483.969	449.927	450.332	398.655	520.388	445.493	710.081	428.284	679.669	662.138	618.296	532.176	509.514	499.455	487.991	641.781	505.854
695	221.188	221.063	228.867	226.349	465.317	279.022	227.543	260.306	245.851	233.85	216.172	265.979	233.137	542.192	221.436	355.945	345.335	317.561	277.199	254.601	248.767	238.111	337.555	394.162
700	131.663	128.794	133.615	132.996	227.093	162.194	139.42	153.996	151.479	132.817	128.18	144.023	136.062	293.27	133.987	211.896	204.008	188.981	158.997	143.848	139.805	137.998	198.668	214.859
Wavelength	OY29 (10 μM)			OY29 (50 μM)			OY29 (200 μM)			CT DNA + MB			Cisplatin (200 μM)			DMSO (200 μM)			DMSO (-CT DNA)			OY29 200 μM (-CT DNA)
650	12484	11471.6	10840.9	12057.8	11764	12034.1	12434.5	12928.3	10363	9954.11	11992.9	8923.5	11430.8	14577.5	11699.9	18130.5	19595.1	18039.9	12062.4	11170.8	9092.32	11116.9	12204.9	10590.7
655	41619.6	38292.4	37701.9	43796.8	38147.2	40615.3	43177.8	42184.8	38236.5	36651.1	41027.1	35674.1	37995.6	53768.3	41470.4	60877.5	61044.9	60799	37856.7	36787.8	35658.1	41166.8	49310.6	40762.3
660	70670.5	66168.6	64128.3	74629.9	68944.4	72641.4	75533.5	84388.7	67393.3	65797.4	69409.8	70837.9	69217.5	114201	72398.4	112270	108567	106368	74989.8	68515.6	68736.7	82544.1	92021.4	78834.5
665	84280.3	79239.2	80688.3	89661.1	83956.7	85129	90362.2	100239	82702.2	80923.7	81332	92197.4	84426.5	145769	85440.1	134088	130304	125996	96320.4	87269.6	87388.8	113818	129281	114111
670	70769.8	68795.4	71179.9	79860.2	76045.9	75228.8	75739	87801.6	73173.4	73348.4	71119.9	84937	75604.6	133018	74072.1	119342	114620	109312	89057	81485	80321.8	104031	124283	93757.3
675	43862.9	39480	42162	47710.8	47837.7	44851.3	47062.7	58187.9	44752.8	46773.2	42172.9	54065.4	46986.5	80642.9	43797.4	73757.4	70900.6	66059.2	58520.4	53902.9	52739.1	63121.5	78997.5	63374.9
680	13764.7	11893.2	13121.8	15465.8	15296.5	14555.8	14631.1	20061.7	14233.3	16355.3	13229.1	16901.5	15667.2	25233.6	13676.1	24290	24064.1	21498.7	20636.3	19514.1	19028.6	19750.5	27437.7	18490.9
685	2143.76	1609.2	2218.37	2535.65	2448.85	2103.34	1970.77	2950.49	2276.33	2286.65	1912.72	2822.64	2325.37	3539.64	1998.1	3488.93	3606.42	3015.55	3034.64	3064.59	2830.64	2942.14	4131.43	2593.82
690	416.528	376.919	412.55	483.491	469.589	420.21	435.408	552.691	433.291	450.332	398.655	520.388	445.493	710.081	428.284	679.669	662.138	618.296	532.176	509.514	499.455	532.356	721.868	518.773
695	222.707	206.574	215.867	252.441	234.619	221.885	231.961	277.409	225.164	233.85	216.172	265.979	233.137	542.192	221.436	355.945	345.335	317.561	277.199	254.601	248.767	419.2	459.791	419.589
700	131.053	118.687	122.171	147.276	138.065	138.948	138.367	160.028	126.679	132.817	128.18	144.023	136.062	293.27	133.987	211.896	204.008	188.981	158.997	143.848	139.805	255.261	311.514	221.917
